# Supplementary material for: 9-Eth­oxy-1,5,13-trimethyl-8,10-dioxa­tetra­cyclo­[7.7.1.02,7.011,16]hepta­deca-2,4,6,11,13,15-hexa­ene
Source: Acta Crystallogr Sect E Struct Rep Online. 2009 Aug 22;65(Pt 9):o2228. doi: 10.1107/S1600536809032747 (PMC2970093; doi:10.1107/S1600536809032747)
Supplement: Supplementary file 1 [file e-65-o2228-sup1.cif]

##############################################################################
###                                                                        ###
###        Electronic paper (Acta Crystallographica Section E)             ###
###                                                                        ###
##############################################################################
#                                                                            #
# This CIF contains the data in a paper accepted for publication in Acta     #
# Crystallographica Section E. It conforms to the requirements of Notes      #
# for Authors for Section E, and has been peer reviewed under the auspices   #
# of the IUCr Commission on Journals.                                        #
#                                                                            #
# Full details of the Crystallographic Information File format               #
# are given in the paper "The Crystallographic Information File (CIF):       #
# a New Standard Archive File for Crystallography" by S. R. Hall, F. H.      #
# Allen and I. D. Brown [Acta Cryst. (1991), A47, 655-685].                  #
#                                                                            #
# The current version of the core CIF dictionary is obtainable from          #
# ftp://ftp.iucr.org/pub/cif_core.dic. The current version number is 2.4.    #
#                                                                            #
# Software is freely available for graphical display of the structure(s) in  #
# this CIF.  For information consult the CIF home page http://www.iucr.org/  #
# cif/home.html                                                              #
#                                                                            #
# This file may be used for bona fide research purposes within the           #
# scientific community so long as proper attribution is given to the journal # 
# article from which it was obtained.                                        #
#                                                                            #
##############################################################################
                                             
data_global
_audit_creation_method     SHELXL-97
_journal_date_recd_electronic     2009-06-15
_journal_date_accepted     2009-08-17
_journal_name_full     'Acta Crystallographica, Section E'
_journal_year     2009
_journal_volume     65
_journal_issue      9
_journal_page_first     o2228
_journal_page_last     o2228
_journal_paper_category     QO
_journal_coeditor_code     BT2970
_publ_contact_author_name     'Ewa M. Nowakowska-Bogdan'
_publ_contact_author_address
; Institute of Heavy Organic Synthesis "Blachownia"
  Energetyk\'ow 9, 47-225 K\;edzierzyn--Ko\'zle
  Poland
;
_publ_contact_author_email     nowakowska.e@icso.com.pl
_publ_section_title
;\
9-Ethoxy-1,5,13-trimethyl-8,10-dioxatetracyclo[7.7.1.0^2,7^.0^11,16^]heptadeca-\
2,4,6,11,13,15-hexaene
;
loop_
    _publ_author_name
    _publ_author_address
    'Nowakowska-Bogdan, Ewa Maria'
;
Institute of Heavy Organic Synthesis "Blachownia"
Energetyk\'ow 9,
47-225 K\;edzierzyn--Ko\'zle
Poland
;
    'Wicher, Ewa'
;
Institute of Heavy Organic Synthesis "Blachownia"
Energetyk\'ow 9,
47-225 K\;edzierzyn--Ko\'zle
Poland
;
    'Ejsmont, Krzysztof'
;
Faculty of Chemistry
University of Opole
Oleska 48
45-052 Opole
Poland
;
    'Zaleski, Jacek'
;
Faculty of Chemistry
University of Opole
Oleska 48
45-052 Opole
Poland
;
data_I
_audit_creation_method     SHELXL-97
_chemical_name_systematic
;
9-Ethoxy-1,5,13-trimethyl-8,10-dioxatetracyclo[7.7.1.0^2,7^.0^11,16^]heptadeca-
2,4,6,11,13,15-hexaene
;
_chemical_name_common
;
1-ethoxy-5,8,11-trimethyldibenzo[c,d]-2,14-dioxa[3,3,1]nonane
;
_chemical_formula_moiety     'C20 H22 O3'
_chemical_formula_sum     'C20 H22 O3'
_chemical_formula_iupac     'C20 H22 O3'
_chemical_formula_weight     310.38
_chemical_melting_point     ?
_symmetry_cell_setting     'monoclinic'
_symmetry_space_group_name_H-M     'P 21/c'
_symmetry_space_group_name_Hall     '-P 2ybc'
loop_
    _symmetry_equiv_pos_as_xyz
    'x, y, z'
    '-x, y+1/2, -z+1/2'
    '-x, -y, -z'
    'x, -y-1/2, z-1/2'
_cell_length_a     14.3718(6)
_cell_length_b     11.6446(5)
_cell_length_c     10.2260(4)
_cell_angle_alpha     90.00
_cell_angle_beta     96.901(4)
_cell_angle_gamma     90.00
_cell_volume     1698.96(12)
_cell_formula_units_Z     4
_cell_measurement_reflns_used     2985
_cell_measurement_theta_min     2.66
_cell_measurement_theta_max     25.00
_cell_measurement_temperature     90.00(10)
_exptl_crystal_description     'plate'
_exptl_crystal_colour     'colourless'
_exptl_crystal_size_max     0.25
_exptl_crystal_size_mid     0.20
_exptl_crystal_size_min     0.10
_exptl_crystal_density_diffrn     1.213
_exptl_crystal_density_meas     ?
_exptl_crystal_density_method     'not measured'
_exptl_crystal_F_000     664
_exptl_absorpt_coefficient_mu     0.080
_exptl_absorpt_correction_type     none
_exptl_absorpt_process_details     ?
_exptl_absorpt_correction_T_min     ?
_exptl_absorpt_correction_T_max     ?
_exptl_special_details
;
;
_diffrn_ambient_temperature     90.00(10)
_diffrn_radiation_type     MoK\a
_diffrn_radiation_wavelength     0.71073
_diffrn_radiation_source     'fine-focus sealed tube'
_diffrn_radiation_monochromator     graphite
_diffrn_measurement_device_type     'Oxford Diffraction Xcalibur'
_diffrn_measurement_method     \w
_diffrn_detector_area_resol_mean     '1024 x 1024 with blocks 2 x 2'
_diffrn_reflns_number     9989
_diffrn_reflns_av_R_equivalents     0.0314
_diffrn_reflns_av_sigmaI/netI     0.0485
_diffrn_reflns_theta_min     2.66
_diffrn_reflns_theta_max     25.00
_diffrn_reflns_theta_full     25.00
_diffrn_measured_fraction_theta_max     0.999
_diffrn_measured_fraction_theta_full     0.999
_diffrn_reflns_limit_h_min     -17
_diffrn_reflns_limit_h_max     17
_diffrn_reflns_limit_k_min     -13
_diffrn_reflns_limit_k_max     13
_diffrn_reflns_limit_l_min     -12
_diffrn_reflns_limit_l_max     6
_diffrn_standards_number     0
_diffrn_standards_interval_count     0
_diffrn_standards_interval_time     0
_diffrn_standards_decay_%     0
_refine_special_details
;
Refinement of <i>F</i>^2^ against ALL reflections. The weighted <i>R</i>-factor
<i>wR</i> and goodness of fit <i>S</i> are based on <i>F</i>^2^, conventional
<i>R</i>-factors <i>R</i> are based on <i>F</i>, with <i>F</i> set to zero for
negative <i>F</i>^2^. The threshold expression of <i>F</i>^2^ >
\s(<i>F</i>^2^) is used only for calculating <i>R</i>-factors(gt) <i>etc</i>.
and is not relevant to the choice of reflections for refinement.
<i>R</i>-factors based on <i>F</i>^2^ are statistically about twice as large
as those based on <i>F</i>, and <i>R</i>- factors based on ALL data will be
even larger.
;
_reflns_number_total     2985
_reflns_number_gt     1751
_reflns_threshold_expression     I>2\s(I)
_refine_ls_structure_factor_coef     Fsqd
_refine_ls_matrix_type     full
_refine_ls_R_factor_all     0.0774
_refine_ls_R_factor_gt     0.0472
_refine_ls_wR_factor_gt     0.1072
_refine_ls_wR_factor_ref     0.1261
_refine_ls_goodness_of_fit_ref     0.950
_refine_ls_restrained_S_all     0.950
_refine_ls_number_reflns     2985
_refine_ls_number_parameters     252
_refine_ls_number_restraints     0
_refine_ls_hydrogen_treatment     mixed
_refine_ls_weighting_scheme     calc
_refine_ls_weighting_details
                 'calc w=1/[\s^2^(Fo^2^)+(0.0723P)^2^] where P=(Fo^2^+2Fc^2^)/3'
_atom_sites_solution_hydrogens     geom
_atom_sites_solution_primary     direct
_atom_sites_solution_secondary     difmap
_refine_ls_shift/su_max     0.000
_refine_ls_shift/su_mean     0.000
_refine_diff_density_max     0.268
_refine_diff_density_min     -0.228
_refine_ls_extinction_method     none
_refine_ls_extinction_coef     ?
loop_
    _atom_type_symbol
    _atom_type_description
    _atom_type_scat_dispersion_real
    _atom_type_scat_dispersion_imag
    _atom_type_scat_source
    'C' 'C' 0.0033 0.0016
                         'International Tables Vol C Tables 4.2.6.8 and 6.1.1.4'
    'H' 'H' 0.0000 0.0000
                         'International Tables Vol C Tables 4.2.6.8 and 6.1.1.4'
    'N' 'N' 0.0061 0.0033
                         'International Tables Vol C Tables 4.2.6.8 and 6.1.1.4'
    'O' 'O' 0.0106 0.0060
                         'International Tables Vol C Tables 4.2.6.8 and 6.1.1.4'
    'F' 'F' 0.0171 0.0103
                         'International Tables Vol C Tables 4.2.6.8 and 6.1.1.4'
_computing_data_collection     'CrysAlisCCD (Oxford Diffraction, 2008)'
_computing_cell_refinement     'CrysAlisRED (Oxford Diffraction, 2008)'
_computing_data_reduction     'CrysAlisRED (Oxford Diffraction, 2008)'
_computing_structure_solution     'SHELXS97 (Sheldrick, 2008)'
_computing_structure_refinement     'SHELXL97 (Sheldrick, 2008)'
_computing_molecular_graphics     'SHELXTL (Sheldrick, 2008)'
_computing_publication_material     'SHELXL97 (Sheldrick, 2008)'
loop_
    _atom_site_type_symbol
    _atom_site_label
    _atom_site_fract_x
    _atom_site_fract_y
    _atom_site_fract_z
    _atom_site_U_iso_or_equiv
    _atom_site_adp_type
    _atom_site_calc_flag
    _atom_site_refinement_flags
    _atom_site_occupancy
    _atom_site_disorder_assembly
    _atom_site_disorder_group
    C C1 0.24961(15) 0.47696(17) 0.2890(2) 0.0235(5) Uani d . 1 . .
    O O1A 0.20501(9) 0.37104(11) 0.26845(13) 0.0263(4) Uani d . 1 . .
    C C1B 0.17179(18) 0.3422(2) 0.1307(2) 0.0317(6) Uani d . 1 . .
    C C1C 0.13069(17) 0.22326(18) 0.1300(2) 0.0379(6) Uani d . 1 . .
    H H1C1 0.1089 0.2012 0.0411 0.057 Uiso calc R 1 . .
    H H1C2 0.0791 0.2226 0.1816 0.057 Uiso calc R 1 . .
    H H1C3 0.1778 0.1701 0.1668 0.057 Uiso calc R 1 . .
    O O2 0.33294(10) 0.47258(12) 0.22253(13) 0.0288(4) Uani d . 1 . .
    C C3 0.40517(14) 0.55031(17) 0.26325(19) 0.0226(5) Uani d . 1 . .
    C C4 0.48180(15) 0.55002(18) 0.1881(2) 0.0236(5) Uani d . 1 . .
    C C5 0.55726(14) 0.62572(17) 0.21702(19) 0.0236(5) Uani d . 1 . .
    C C5A 0.64239(15) 0.62257(19) 0.1394(2) 0.0294(5) Uani d . 1 . .
    H H51 0.6221 0.6032 0.0492 0.044 Uiso calc R 1 . .
    H H52 0.6862 0.5660 0.1771 0.044 Uiso calc R 1 . .
    H H53 0.6720 0.6966 0.1433 0.044 Uiso calc R 1 . .
    C C6 0.55384(16) 0.70296(18) 0.3227(2) 0.0271(5) Uani d . 1 . .
    C C7 0.47795(15) 0.70088(18) 0.3991(2) 0.0253(5) Uani d . 1 . .
    C C7A 0.40231(14) 0.62393(17) 0.37198(18) 0.0222(5) Uani d . 1 . .
    C C8 0.31708(14) 0.62109(17) 0.45321(19) 0.0218(5) Uani d . 1 . .
    C C8A 0.34643(15) 0.64395(18) 0.60163(19) 0.0276(5) Uani d . 1 . .
    H H81 0.2923 0.6397 0.6480 0.041 Uiso calc R 1 . .
    H H82 0.3738 0.7190 0.6129 0.041 Uiso calc R 1 . .
    H H83 0.3914 0.5873 0.6360 0.041 Uiso calc R 1 . .
    C C9A 0.24205(14) 0.70553(17) 0.38933(19) 0.0226(5) Uani d . 1 . .
    C C9 0.23106(15) 0.81749(18) 0.4337(2) 0.0256(5) Uani d . 1 . .
    C C10 0.16298(15) 0.89076(19) 0.3686(2) 0.0256(5) Uani d . 1 . .
    C C11 0.10309(14) 0.85430(17) 0.2566(2) 0.0244(5) Uani d . 1 . .
    C C11A 0.03150(16) 0.93435(19) 0.1825(2) 0.0341(6) Uani d . 1 . .
    H H111 -0.0282 0.8965 0.1681 0.051 Uiso calc R 1 . .
    H H112 0.0515 0.9543 0.0992 0.051 Uiso calc R 1 . .
    H H113 0.0260 1.0027 0.2334 0.051 Uiso calc R 1 . .
    C C12 0.11309(15) 0.74147(18) 0.2120(2) 0.0240(5) Uani d . 1 . .
    C C13 0.18201(14) 0.66987(17) 0.27796(19) 0.0225(5) Uani d . 1 . .
    O O14 0.18724(10) 0.56098(11) 0.22264(13) 0.0272(4) Uani d . 1 . .
    C C15 0.27228(16) 0.50062(18) 0.4352(2) 0.0240(5) Uani d . 1 . .
    H H1B1 0.2258(16) 0.3455(18) 0.076(2) 0.043(7) Uiso d . 1 . .
    H H1B2 0.1230(15) 0.4022(18) 0.094(2) 0.033(6) Uiso d . 1 . .
    H H4A 0.4837(14) 0.4925(18) 0.116(2) 0.028(6) Uiso d . 1 . .
    H H6A 0.6069(14) 0.7588(18) 0.3474(19) 0.025(5) Uiso d . 1 . .
    H H7A 0.4784(14) 0.7539(18) 0.472(2) 0.027(6) Uiso d . 1 . .
    H H9A 0.2729(14) 0.8461(17) 0.515(2) 0.028(6) Uiso d . 1 . .
    H H10A 0.1543(14) 0.9711(18) 0.403(2) 0.031(6) Uiso d . 1 . .
    H H12A 0.0748(17) 0.7141(19) 0.133(2) 0.044(7) Uiso d . 1 . .
    H H15A 0.3208(15) 0.4429(19) 0.477(2) 0.035(6) Uiso d . 1 . .
    H H15B 0.2132(16) 0.4963(17) 0.480(2) 0.032(6) Uiso d . 1 . .
loop_
    _atom_site_aniso_label
    _atom_site_aniso_U_11
    _atom_site_aniso_U_22
    _atom_site_aniso_U_33
    _atom_site_aniso_U_12
    _atom_site_aniso_U_13
    _atom_site_aniso_U_23
    C1 0.0254(12) 0.0176(11) 0.0280(11) -0.0014(9) 0.0055(9) 0.0029(9)
    O1A 0.0305(9) 0.0197(8) 0.0285(8) -0.0036(7) 0.0028(7) -0.0012(6)
    C1B 0.0363(14) 0.0266(13) 0.0319(12) -0.0039(11) 0.0023(11) -0.0039(10)
    C1C 0.0399(15) 0.0277(14) 0.0451(15) 0.0006(11) 0.0005(12) -0.0074(11)
    O2 0.0273(8) 0.0280(9) 0.0324(8) -0.0055(7) 0.0085(7) -0.0072(7)
    C3 0.0233(12) 0.0188(11) 0.0248(11) 0.0009(9) -0.0014(9) 0.0015(9)
    C4 0.0259(12) 0.0221(12) 0.0225(11) 0.0016(9) 0.0015(9) -0.0008(9)
    C5 0.0229(11) 0.0227(12) 0.0246(11) 0.0031(10) 0.0003(9) 0.0041(9)
    C5A 0.0280(12) 0.0323(13) 0.0279(12) -0.0039(10) 0.0031(10) -0.0008(10)
    C6 0.0273(13) 0.0218(12) 0.0311(12) -0.0017(10) -0.0004(10) 0.0003(10)
    C7 0.0307(13) 0.0207(12) 0.0243(11) 0.0014(10) 0.0024(10) -0.0015(9)
    C7A 0.0244(11) 0.0203(11) 0.0214(11) 0.0032(9) 0.0014(9) 0.0027(9)
    C8 0.0228(11) 0.0195(11) 0.0235(11) -0.0008(9) 0.0045(9) 0.0001(9)
    C8A 0.0309(12) 0.0272(13) 0.0254(11) 0.0037(10) 0.0068(10) 0.0010(10)
    C9A 0.0243(12) 0.0203(11) 0.0237(11) -0.0001(9) 0.0053(9) 0.0002(9)
    C9 0.0306(13) 0.0245(12) 0.0224(11) -0.0017(10) 0.0060(10) -0.0003(10)
    C10 0.0302(12) 0.0192(12) 0.0291(12) 0.0022(10) 0.0105(10) -0.0011(10)
    C11 0.0230(11) 0.0218(12) 0.0292(11) 0.0002(9) 0.0060(9) 0.0038(9)
    C11A 0.0331(13) 0.0281(13) 0.0407(13) 0.0029(11) 0.0023(11) 0.0058(10)
    C12 0.0215(12) 0.0226(12) 0.0281(12) -0.0022(10) 0.0036(10) 0.0030(9)
    C13 0.0276(12) 0.0174(11) 0.0239(10) -0.0001(9) 0.0084(9) -0.0005(9)
    O14 0.0340(9) 0.0214(8) 0.0251(8) 0.0031(7) -0.0007(7) -0.0010(6)
    C15 0.0247(12) 0.0221(12) 0.0258(11) 0.0006(10) 0.0054(10) 0.0016(9)
_geom_special_details
;
All e.s.d.'s (except the e.s.d. in the dihedral angle between two l.s. planes)
are estimated using the full covariance matrix. The cell e.s.d.'s are taken
into account individually in the estimation of e.s.d.'s in distances, angles
and torsion angles; correlations between e.s.d.'s in cell parameters are only
used when they are defined by crystal symmetry. An approximate (isotropic)
treatment of cell e.s.d.'s is used for estimating e.s.d.'s involving l.s.
planes.
;
loop_
    _geom_bond_atom_site_label_1
    _geom_bond_atom_site_label_2
    _geom_bond_site_symmetry_2
    _geom_bond_distance
    _geom_bond_publ_flag
    C1 O1A . 1.394(2) n
    C1 O14 . 1.441(2) n
    C1 O2 . 1.447(2) ?
    C1 C15 . 1.516(3) n
    O1A C1B . 1.471(3) ?
    C1B C1C . 1.506(3) ?
    C1B H1B1 . 1.01(2) ?
    C1B H1B2 . 1.03(2) ?
    C1C H1C1 . 0.9600 ?
    C1C H1C2 . 0.9600 ?
    C1C H1C3 . 0.9600 ?
    O2 C3 . 1.402(2) n
    C3 C7A . 1.408(3) ?
    C3 C4 . 1.417(3) ?
    C4 C5 . 1.401(3) ?
    C4 H4A . 1.00(2) ?
    C5 C6 . 1.412(3) ?
    C5 C5A . 1.537(3) ?
    C5A H51 . 0.9600 ?
    C5A H52 . 0.9600 ?
    C5A H53 . 0.9600 ?
    C6 C7 . 1.416(3) ?
    C6 H6A . 1.01(2) ?
    C7 C7A . 1.410(3) ?
    C7 H7A . 0.97(2) ?
    C7A C8 . 1.561(3) ?
    C8 C9A . 1.545(3) ?
    C8 C15 . 1.545(3) n
    C8 C8A . 1.549(3) ?
    C8A H81 . 0.9600 ?
    C8A H82 . 0.9600 ?
    C8A H83 . 0.9600 ?
    C9A C9 . 1.396(3) ?
    C9A C13 . 1.406(3) ?
    C9 C10 . 1.404(3) ?
    C9 H9A . 1.02(2) ?
    C10 C11 . 1.412(3) ?
    C10 H10A . 1.01(2) ?
    C11 C12 . 1.404(3) ?
    C11 C11A . 1.521(3) ?
    C11A H111 . 0.9600 ?
    C11A H112 . 0.9600 ?
    C11A H113 . 0.9600 ?
    C12 C13 . 1.404(3) ?
    C12 H12A . 0.97(2) ?
    C13 O14 . 1.394(2) n
    C15 H15A . 1.03(2) ?
    C15 H15B . 1.01(2) ?
loop_
    _geom_angle_atom_site_label_1
    _geom_angle_atom_site_label_2
    _geom_angle_atom_site_label_3
    _geom_angle_site_symmetry_1
    _geom_angle_site_symmetry_3
    _geom_angle
    _geom_angle_publ_flag
    O1A C1 O14 . . 106.32(16) ?
    O1A C1 O2 . . 106.81(16) ?
    O14 C1 O2 . . 107.79(15) n
    O1A C1 C15 . . 110.49(16) ?
    O14 C1 C15 . . 112.89(17) ?
    O2 C1 C15 . . 112.18(17) ?
    C1 O1A C1B . . 115.89(15) ?
    O1A C1B C1C . . 107.24(18) ?
    O1A C1B H1B1 . . 109.9(12) ?
    C1C C1B H1B1 . . 111.0(13) ?
    O1A C1B H1B2 . . 109.0(12) ?
    C1C C1B H1B2 . . 111.9(12) ?
    H1B1 C1B H1B2 . . 107.7(17) ?
    C1B C1C H1C1 . . 109.5 ?
    C1B C1C H1C2 . . 109.5 ?
    H1C1 C1C H1C2 . . 109.5 ?
    C1B C1C H1C3 . . 109.5 ?
    H1C1 C1C H1C3 . . 109.5 ?
    H1C2 C1C H1C3 . . 109.5 ?
    C3 O2 C1 . . 117.55(15) n
    O2 C3 C7A . . 122.45(18) ?
    O2 C3 C4 . . 115.67(17) ?
    C7A C3 C4 . . 121.88(19) ?
    C5 C4 C3 . . 121.08(19) ?
    C5 C4 H4A . . 119.3(12) ?
    C3 C4 H4A . . 119.6(12) ?
    C4 C5 C6 . . 117.72(19) ?
    C4 C5 C5A . . 121.32(18) ?
    C6 C5 C5A . . 120.93(18) ?
    C5 C5A H51 . . 109.5 ?
    C5 C5A H52 . . 109.5 ?
    H51 C5A H52 . . 109.5 ?
    C5 C5A H53 . . 109.5 ?
    H51 C5A H53 . . 109.5 ?
    H52 C5A H53 . . 109.5 ?
    C5 C6 C7 . . 120.8(2) ?
    C5 C6 H6A . . 120.4(11) ?
    C7 C6 H6A . . 118.8(11) ?
    C7A C7 C6 . . 121.9(2) ?
    C7A C7 H7A . . 119.4(12) ?
    C6 C7 H7A . . 118.7(12) ?
    C3 C7A C7 . . 116.55(19) ?
    C3 C7A C8 . . 120.42(18) ?
    C7 C7A C8 . . 122.99(17) ?
    C9A C8 C15 . . 105.53(16) ?
    C9A C8 C8A . . 113.52(16) ?
    C15 C8 C8A . . 109.48(16) ?
    C9A C8 C7A . . 108.30(15) ?
    C15 C8 C7A . . 107.35(16) ?
    C8A C8 C7A . . 112.28(16) ?
    C8 C8A H81 . . 109.5 ?
    C8 C8A H82 . . 109.5 ?
    H81 C8A H82 . . 109.5 ?
    C8 C8A H83 . . 109.5 ?
    H81 C8A H83 . . 109.5 ?
    H82 C8A H83 . . 109.5 ?
    C9 C9A C13 . . 117.17(19) ?
    C9 C9A C8 . . 123.89(19) ?
    C13 C9A C8 . . 118.92(17) ?
    C9A C9 C10 . . 120.9(2) ?
    C9A C9 H9A . . 119.4(11) ?
    C10 C9 H9A . . 119.7(11) ?
    C9 C10 C11 . . 121.6(2) ?
    C9 C10 H10A . . 120.4(12) ?
    C11 C10 H10A . . 118.0(12) ?
    C12 C11 C10 . . 117.93(19) ?
    C12 C11 C11A . . 120.07(19) ?
    C10 C11 C11A . . 121.97(19) ?
    C11 C11A H111 . . 109.5 ?
    C11 C11A H112 . . 109.5 ?
    H111 C11A H112 . . 109.5 ?
    C11 C11A H113 . . 109.5 ?
    H111 C11A H113 . . 109.5 ?
    H112 C11A H113 . . 109.5 ?
    C13 C12 C11 . . 119.6(2) ?
    C13 C12 H12A . . 120.0(14) ?
    C11 C12 H12A . . 120.4(14) ?
    O14 C13 C12 . . 114.50(18) ?
    O14 C13 C9A . . 122.64(18) ?
    C12 C13 C9A . . 122.85(19) ?
    C13 O14 C1 . . 119.16(15) n
    C1 C15 C8 . . 108.64(17) n
    C1 C15 H15A . . 110.6(12) ?
    C8 C15 H15A . . 107.0(12) ?
    C1 C15 H15B . . 110.1(12) ?
    C8 C15 H15B . . 110.6(12) ?
    H15A C15 H15B . . 109.9(17) ?
loop_
    _geom_torsion_atom_site_label_1
    _geom_torsion_atom_site_label_2
    _geom_torsion_atom_site_label_3
    _geom_torsion_atom_site_label_4
    _geom_torsion_site_symmetry_1
    _geom_torsion_site_symmetry_2
    _geom_torsion_site_symmetry_3
    _geom_torsion_site_symmetry_4
    _geom_torsion
    _geom_torsion_publ_flag
    O14 C1 O1A C1B . . . . 52.0(2) ?
    O2 C1 O1A C1B . . . . -62.9(2) ?
    C15 C1 O1A C1B . . . . 174.86(18) ?
    C1 O1A C1B C1C . . . . 177.22(17) ?
    O1A C1 O2 C3 . . . . -159.04(15) ?
    O14 C1 O2 C3 . . . . 87.06(19) ?
    C15 C1 O2 C3 . . . . -37.8(2) ?
    C1 O2 C3 C7A . . . . 5.5(3) ?
    C1 O2 C3 C4 . . . . -174.66(17) ?
    O2 C3 C4 C5 . . . . 178.45(17) ?
    C7A C3 C4 C5 . . . . -1.7(3) ?
    C3 C4 C5 C6 . . . . -0.6(3) ?
    C3 C4 C5 C5A . . . . 177.54(18) ?
    C4 C5 C6 C7 . . . . 2.0(3) ?
    C5A C5 C6 C7 . . . . -176.14(19) ?
    C5 C6 C7 C7A . . . . -1.2(3) ?
    O2 C3 C7A C7 . . . . -177.66(17) ?
    C4 C3 C7A C7 . . . . 2.5(3) ?
    O2 C3 C7A C8 . . . . 0.3(3) ?
    C4 C3 C7A C8 . . . . -179.47(18) ?
    C6 C7 C7A C3 . . . . -1.1(3) ?
    C6 C7 C7A C8 . . . . -179.04(18) ?
    C3 C7A C8 C9A . . . . -88.6(2) ?
    C7 C7A C8 C9A . . . . 89.3(2) ?
    C3 C7A C8 C15 . . . . 24.9(2) ?
    C7 C7A C8 C15 . . . . -157.21(19) ?
    C3 C7A C8 C8A . . . . 145.29(18) ?
    C7 C7A C8 C8A . . . . -36.8(3) ?
    C15 C8 C9A C9 . . . . 147.7(2) ?
    C8A C8 C9A C9 . . . . 27.8(3) ?
    C7A C8 C9A C9 . . . . -97.6(2) ?
    C15 C8 C9A C13 . . . . -33.8(2) ?
    C8A C8 C9A C13 . . . . -153.74(18) ?
    C7A C8 C9A C13 . . . . 80.8(2) ?
    C13 C9A C9 C10 . . . . -0.3(3) ?
    C8 C9A C9 C10 . . . . 178.18(18) ?
    C9A C9 C10 C11 . . . . 0.2(3) ?
    C9 C10 C11 C12 . . . . 0.4(3) ?
    C9 C10 C11 C11A . . . . -177.78(19) ?
    C10 C11 C12 C13 . . . . -0.8(3) ?
    C11A C11 C12 C13 . . . . 177.37(19) ?
    C11 C12 C13 O14 . . . . -178.21(17) ?
    C11 C12 C13 C9A . . . . 0.7(3) ?
    C9 C9A C13 O14 . . . . 178.71(18) ?
    C8 C9A C13 O14 . . . . 0.1(3) ?
    C9 C9A C13 C12 . . . . -0.1(3) ?
    C8 C9A C13 C12 . . . . -178.73(18) ?
    C12 C13 O14 C1 . . . . -174.43(17) ?
    C9A C13 O14 C1 . . . . 6.6(3) ?
    O1A C1 O14 C13 . . . . 144.54(16) ?
    O2 C1 O14 C13 . . . . -101.23(18) ?
    C15 C1 O14 C13 . . . . 23.2(2) ?
    O1A C1 C15 C8 . . . . -177.26(16) ?
    O14 C1 C15 C8 . . . . -58.4(2) ?
    O2 C1 C15 C8 . . . . 63.7(2) ?
    C9A C8 C15 C1 . . . . 61.0(2) ?
    C8A C8 C15 C1 . . . . -176.52(17) ?
    C7A C8 C15 C1 . . . . -54.4(2) ?
