# Supplementary material for: 9-Eth­oxy-1,5,13-trimethyl-8,10-dioxa­tetra­cyclo­[7.7.1.02,7.011,16]hepta­deca-2,4,6,11,13,15-hexa­ene
Source: Acta Crystallogr Sect E Struct Rep Online. 2009 Aug 22;65(Pt 9):o2228. doi: 10.1107/S1600536809032747 (PMC2970093; doi:10.1107/S1600536809032747)
Supplement: Supplementary file 2 [file e-65-o2228-Isup2.hkl]

#
# h,k,l, Fc-squared, Fo-squared, sigma(Fo-squared) and status flag
#
data_I
_shelx_title ' x in P2(1)/c'
_shelx_refln_list_code          4
_shelx_F_calc_maximum      172.61
_exptl_crystal_F_000       664.00
_reflns_d_resolution_high  0.8409
 
loop_
 _symmetry_equiv_pos_as_xyz
 'x, y, z'
 '-x, y+1/2, -z+1/2'
 '-x, -y, -z'
 'x, -y-1/2, z-1/2'
 
_cell_length_a    14.3718
_cell_length_b    11.6446
_cell_length_c    10.2260
_cell_angle_alpha  90.000
_cell_angle_beta   96.901
_cell_angle_gamma  90.000
 
_shelx_F_squared_multiplier     1.000
 
loop_
 _refln_index_h
 _refln_index_k
 _refln_index_l
 _refln_F_squared_calc
 _refln_F_squared_meas
 _refln_F_squared_sigma
 _refln_observed_status
   3   0   0     5968.23     5891.45     57.79 o
   4   0   0      312.03      278.74      6.79 o
   5   0   0      807.40      813.15      9.95 o
   6   0   0     1240.07     1205.94     12.71 o
   7   0   0      504.49      479.70      9.95 o
   8   0   0       69.95       63.70      8.37 o
   9   0   0      501.87      486.36     11.62 o
  10   0   0        3.74       11.45      9.18 o
  11   0   0       10.40       13.18     17.10 o
  12   0   0      214.47      194.21     21.37 o
  13   0   0      429.01      406.77     40.07 o
  14   0   0      859.74      954.18     31.70 o
  15   0   0        0.31        3.41     13.44 o
  16   0   0        4.69        4.73     18.31 o
   2   1   0      234.01      244.66      4.35 o
   3   1   0      127.95      112.59      3.93 o
   4   1   0      524.86      461.42      7.03 o
   5   1   0      124.22      108.66      5.26 o
   6   1   0       30.56       24.73      4.57 o
   7   1   0      353.42      383.56      6.51 o
   8   1   0       20.51       15.90      4.93 o
   9   1   0       11.12       10.29      4.81 o
  10   1   0       22.70       13.90      6.34 o
  11   1   0      177.72      153.01     20.23 o
  12   1   0      207.11      217.86     18.38 o
  13   1   0     1490.41     1785.92     25.08 o
  14   1   0       37.78       32.41     16.16 o
  15   1   0        0.27        2.89      5.06 o
  16   1   0      367.84      379.51     21.90 o
   0   2   0       22.31       24.75      4.99 o
   1   2   0      782.68      787.07      5.88 o
   2   2   0      487.36      476.72      7.09 o
   3   2   0     5697.38     5772.12     19.25 o
   4   2   0     1129.06     1079.90     13.06 o
   5   2   0      305.86      302.06      7.77 o
   6   2   0      662.54      715.80      8.64 o
   7   2   0        0.26        1.36      2.43 o
   8   2   0      288.93      306.00      8.08 o
   9   2   0      728.52      759.96     12.77 o
  10   2   0        8.82        6.49      6.54 o
  11   2   0       10.77        4.76     10.59 o
  12   2   0      254.87      201.87     21.44 o
  13   2   0      134.09      108.30     17.35 o
  14   2   0        8.14        4.58      6.69 o
  15   2   0      190.49      178.83     21.00 o
  16   2   0       81.95       83.50     17.65 o
   1   3   0       79.14       69.18      4.16 o
   2   3   0      125.30      103.10      6.57 o
   3   3   0     2411.91     2460.60     14.42 o
   4   3   0      346.39      362.16      8.51 o
   5   3   0      275.29      263.86      8.53 o
   6   3   0        0.17        2.11      3.74 o
   7   3   0      464.93      462.84     10.57 o
   8   3   0     2128.85     2387.91     19.14 o
   9   3   0      278.70      285.79     11.26 o
  10   3   0       44.63       26.66     10.05 o
  11   3   0       77.55       63.69     11.34 o
  12   3   0       68.04       52.07     18.74 o
  13   3   0      180.72      181.16     27.07 o
  14   3   0       12.42       12.72     18.87 o
  15   3   0        6.68        5.66      7.58 o
  16   3   0       18.23       12.02     12.95 o
   0   4   0     1367.22     1578.02     12.75 o
   1   4   0       33.13       30.18      4.30 o
   2   4   0      298.85      316.23      6.42 o
   3   4   0       15.00       15.23      6.51 o
   4   4   0     1591.91     1809.51     14.70 o
   5   4   0     3070.32     3507.63     21.18 o
   6   4   0      752.66      804.46     13.85 o
   7   4   0      207.76      187.63      9.88 o
   8   4   0     1470.83     1613.43     17.53 o
   9   4   0        1.65        1.88      5.99 o
  10   4   0      126.92      125.78     11.83 o
  11   4   0      114.12      109.74     12.37 o
  12   4   0        1.40        4.06     10.18 o
  13   4   0       17.72       16.23     18.49 o
  14   4   0       29.10       28.32     20.77 o
  15   4   0      136.58      143.77     20.62 o
  16   4   0       31.58       24.84     16.42 o
   1   5   0       17.04       12.17      4.23 o
   2   5   0      948.58     1002.84      8.50 o
   3   5   0      235.90      247.86      8.43 o
   4   5   0     3471.95     4023.86     22.22 o
   5   5   0      620.69      673.93     12.02 o
   6   5   0      539.69      522.16     12.10 o
   7   5   0      370.11      401.20     12.09 o
   8   5   0       97.15       93.42     11.37 o
   9   5   0       15.11       10.57      9.62 o
  10   5   0      215.01      209.70     14.06 o
  11   5   0      487.58      509.37     15.93 o
  12   5   0       65.37       68.61     20.36 o
  13   5   0       55.10       43.61     20.75 o
  14   5   0       12.15        4.75      9.38 o
  15   5   0        9.36       12.41     36.08 o
   0   6   0      689.53      762.27     11.79 o
   1   6   0      164.92      166.08      5.69 o
   2   6   0     1956.76     2251.21     12.82 o
   3   6   0        4.44        2.23      3.94 o
   4   6   0      579.60      635.32     12.23 o
   5   6   0        4.42       12.37      8.72 o
   6   6   0       29.05       26.27     10.16 o
   7   6   0      101.28       78.63     11.63 o
   8   6   0       10.74       12.09     10.15 o
   9   6   0       16.95       25.82     11.85 o
  10   6   0      127.37      115.37     12.78 o
  11   6   0      141.95      142.77     13.26 o
  12   6   0      188.52      192.84     17.08 o
  13   6   0        0.07        0.13      3.83 o
  14   6   0        0.00       -3.60     31.94 o
  15   6   0        0.60        6.60     11.67 o
   1   7   0        2.80        2.52      1.92 o
   2   7   0       89.03       95.87      6.09 o
   3   7   0        1.91        3.54      3.73 o
   4   7   0     1061.84     1236.91     19.53 o
   5   7   0      520.46      538.16     13.65 o
   6   7   0      471.02      466.99     13.33 o
   7   7   0        2.04        2.29      2.73 o
   8   7   0       81.51       63.21     12.46 o
   9   7   0       18.00        6.05      9.42 o
  10   7   0      111.85       84.71     13.08 o
  11   7   0      228.04      248.89     15.47 o
  12   7   0        4.23        5.87      8.99 o
  13   7   0      106.67      114.25     21.64 o
  14   7   0       21.50       21.44     22.48 o
   0   8   0      285.38      276.61     14.24 o
   1   8   0        9.24        8.10      5.59 o
   2   8   0      374.09      393.15     10.49 o
   3   8   0      491.66      538.33     13.19 o
   4   8   0      912.05     1059.38     30.79 o
   5   8   0      264.90      240.62     12.85 o
   6   8   0       34.67       30.09     11.09 o
   7   8   0       77.20       48.57     11.91 o
   8   8   0        9.44        4.28      5.65 o
   9   8   0      170.52      149.02     13.89 o
  10   8   0        0.25        4.00      8.41 o
  11   8   0       21.05       29.13     12.72 o
  12   8   0       11.92        7.55      8.17 o
  13   8   0       28.18       27.94     23.32 o
   1   9   0      501.35      531.93     15.39 o
   2   9   0       10.23       10.51      9.86 o
   3   9   0     1064.70     1131.50     21.87 o
   4   9   0      251.78      236.56     14.93 o
   5   9   0      174.82      168.48     15.14 o
   6   9   0      497.21      511.69     15.75 o
   7   9   0      161.50      151.45     14.34 o
   8   9   0       49.46       26.21     11.76 o
   9   9   0      151.56      109.22     14.54 o
  10   9   0        1.58        5.90      9.25 o
  11   9   0       90.81       76.98     14.11 o
  12   9   0       17.60       18.61     14.21 o
   0  10   0      134.54      122.69     33.48 o
   1  10   0      114.31       82.51     18.07 o
   2  10   0       38.28       27.25     15.76 o
   3  10   0       10.80        7.73      8.33 o
   4  10   0      531.81      516.65     21.19 o
   5  10   0       40.35       33.89     15.60 o
   6  10   0      103.72      120.85     15.66 o
   7  10   0       86.03       73.42     15.15 o
   8  10   0       25.28       27.32     15.45 o
   9  10   0        0.25       11.10     12.55 o
  10  10   0      357.53      365.13     21.38 o
  11  10   0        0.65       11.57     12.93 o
   1  11   0      261.73      287.22     20.81 o
   2  11   0        1.37        1.88      3.21 o
   3  11   0      100.91       71.70     19.22 o
   4  11   0        0.10       11.39     15.65 o
   5  11   0        7.68        7.83     12.39 o
   6  11   0       16.21        2.21      2.95 o
   7  11   0       18.27        8.83     16.56 o
   8  11   0      194.50      152.45     23.99 o
   9  11   0        0.27        9.05      9.91 o
  10  11   0       67.46       46.19     19.12 o
   0  12   0      912.62     1071.20     33.03 o
   1  12   0      765.04      865.31     24.57 o
   2  12   0       69.38       62.70     18.95 o
   3  12   0        0.24        2.88      9.30 o
   4  12   0        0.19        9.49     12.96 o
   5  12   0       15.20        0.73      5.29 o
   6  12   0        0.56        2.87      8.04 o
   7  12   0       25.66        1.02      7.84 o
   8  12   0        8.23        4.04      8.87 o
   1  13   0       40.63       24.78     13.55 o
   2  13   0      145.26      169.75     20.84 o
   3  13   0        0.35        5.81      7.54 o
   4  13   0      116.23      101.48     22.38 o
   5  13   0       15.90       12.38     12.46 o
 -17   1   1      142.08      141.39     20.61 o
 -16   1   1       51.15       47.57     18.44 o
 -15   1   1      152.99      147.07     20.31 o
 -14   1   1      570.32      608.03     23.26 o
 -13   1   1      959.77     1137.35     76.84 o
 -12   1   1      122.82      115.77     18.70 o
 -11   1   1      146.17      138.25     10.65 o
 -10   1   1      239.43      238.07     10.28 o
  -9   1   1      597.86      576.35     13.22 o
  -8   1   1       75.95       64.98      4.90 o
  -7   1   1        4.94        5.27      3.16 o
  -6   1   1     1892.32     2077.45     11.99 o
  -5   1   1       71.27       50.86      5.48 o
  -4   1   1     4983.30     4887.22     27.81 o
  -3   1   1    13062.78    12332.06     40.92 o
  -2   1   1       30.05       38.78      5.19 o
  -1   1   1     9695.68     9187.66     29.12 o
   0   1   1     1045.98      992.69      7.85 o
   1   1   1     5773.71     5749.56     14.48 o
   2   1   1      654.26      610.20      6.47 o
   3   1   1      100.82       81.49      4.98 o
   4   1   1      852.17      794.48      7.93 o
   5   1   1      147.63      156.42      4.49 o
   6   1   1        0.07        3.40      2.42 o
   7   1   1      389.52      426.53      6.36 o
   8   1   1       51.67       47.98      5.22 o
   9   1   1      556.40      570.92      9.57 o
  10   1   1       31.01       19.84      9.09 o
  11   1   1        0.55        2.92      6.07 o
  12   1   1      239.05      246.91     20.37 o
  13   1   1      391.32      406.60     21.87 o
  14   1   1     1034.39     1207.83     24.09 o
  15   1   1       37.17       25.33     14.90 o
  16   1   1       21.58       19.67     16.37 o
 -16   2   1      167.66      177.02     20.48 o
 -15   2   1       18.71       27.71     17.38 o
 -14   2   1       45.91       37.84     15.87 o
 -13   2   1      108.69       85.71     16.58 o
 -12   2   1        0.35        0.78      1.99 o
 -11   2   1       18.66       18.26      9.73 o
 -10   2   1        6.03        4.09      3.30 o
  -9   2   1      113.15      113.71      8.33 o
  -8   2   1      179.99      168.19      8.01 o
  -7   2   1      853.15      873.20     10.78 o
  -6   2   1        0.83        0.29      0.59 o
  -5   2   1      152.00      128.08      6.85 o
  -4   2   1      432.86      472.77     11.23 o
  -3   2   1       48.58       42.47     10.29 o
  -2   2   1      629.69      623.26      8.30 o
  -1   2   1     3407.45     3521.39     25.29 o
   0   2   1      377.18      382.50      5.68 o
   1   2   1    18987.06    18468.39     32.44 o
   2   2   1    12679.51    12911.96     42.88 o
   3   2   1     1736.52     1727.58     13.49 o
   4   2   1      990.50     1009.21     21.04 o
   5   2   1      851.00      928.97     12.48 o
   6   2   1      436.65      460.22      8.40 o
   7   2   1       39.18       40.93      6.37 o
   8   2   1       38.26       38.72      6.60 o
   9   2   1      134.68      129.71      7.71 o
  10   2   1        2.46        2.59      3.87 o
  11   2   1       37.42       30.44     11.61 o
  12   2   1        0.04        0.63      4.20 o
  13   2   1       46.52       34.36     16.84 o
  14   2   1        9.61       15.30     14.44 o
  15   2   1       46.55       30.47     19.12 o
  16   2   1      192.22      247.87     19.59 o
 -16   3   1       26.45       17.83     16.89 o
 -15   3   1       62.94       78.12     20.64 o
 -14   3   1       26.59       18.58     13.66 o
 -13   3   1        4.07       -0.93      7.90 o
 -12   3   1      137.01      105.58     13.26 o
 -11   3   1      965.31      998.89     20.78 o
 -10   3   1      255.05      256.48     10.53 o
  -9   3   1      860.37      945.26     13.50 o
  -8   3   1      801.07      857.37     15.84 o
  -7   3   1      376.50      362.53     11.43 o
  -6   3   1      271.14      304.17     10.23 o
  -5   3   1      336.83      315.34      9.49 o
  -4   3   1      119.33       94.74      8.48 o
  -3   3   1     1229.99     1291.95     24.13 o
  -2   3   1      408.60      389.32      6.26 o
  -1   3   1       30.13       21.87      5.16 o
   0   3   1       82.89       93.66      6.13 o
   1   3   1     6434.76     6548.36     20.00 o
   2   3   1     8604.03     8632.45     51.10 o
   3   3   1      852.82      897.12     12.47 o
   4   3   1     1902.69     1992.52     14.31 o
   5   3   1      190.41      205.33      7.95 o
   6   3   1     2958.41     3490.72     21.08 o
   7   3   1       14.32        8.66      7.16 o
   8   3   1      276.89      291.12     10.27 o
   9   3   1       21.71       21.72      8.50 o
  10   3   1        5.69        7.20      8.09 o
  11   3   1       69.92       57.75     13.26 o
  12   3   1       70.98       61.55     15.55 o
  13   3   1        0.28        5.70      6.04 o
  14   3   1       33.45       23.95     18.19 o
  15   3   1       52.51       51.15     21.12 o
  16   3   1        1.75        8.46      6.61 o
 -16   4   1        0.00        2.35      5.64 o
 -15   4   1        1.20       -0.10      2.08 o
 -14   4   1      100.82       97.36     17.93 o
 -13   4   1      161.34      168.58     18.23 o
 -12   4   1        6.77        2.87      5.96 o
 -11   4   1       21.69       26.10     12.20 o
 -10   4   1     2294.15     2741.63     26.37 o
  -9   4   1      313.69      286.94     12.76 o
  -8   4   1        0.41        4.58      8.03 o
  -7   4   1      692.80      698.31     12.85 o
  -6   4   1        1.18        4.69      5.67 o
  -5   4   1      670.68      683.20     13.65 o
  -4   4   1        5.44        5.30      4.78 o
  -3   4   1       55.63       44.87      8.04 o
  -2   4   1       27.23       27.99      5.29 o
  -1   4   1      468.40      467.33      5.14 o
   0   4   1      413.74      420.01      6.11 o
   1   4   1       69.96       64.32      5.96 o
   2   4   1      144.61      138.45      6.52 o
   3   4   1     1080.95     1195.30     13.49 o
   4   4   1      768.10      800.72     11.17 o
   5   4   1       74.18       54.51      8.64 o
   6   4   1        9.30       19.99      8.42 o
   7   4   1        0.87        4.75      9.35 o
   8   4   1       44.13       29.59      9.59 o
   9   4   1      111.09       99.84     11.30 o
  10   4   1       95.86      105.92     11.68 o
  11   4   1        0.16        2.68      3.74 o
  12   4   1        0.02        3.55      4.07 o
  13   4   1      108.31       94.18     18.31 o
  14   4   1        0.01       -0.90      5.17 o
  15   4   1       21.40       16.07     13.58 o
  16   4   1      138.73      169.22     22.83 o
 -15   5   1        1.19        5.97     11.57 o
 -14   5   1        6.95        4.39      9.50 o
 -13   5   1      422.76      478.04     37.22 o
 -12   5   1       60.71       53.26     14.66 o
 -11   5   1     1125.71     1278.88     19.91 o
 -10   5   1       34.12       34.59     11.65 o
  -9   5   1      894.37     1044.42     16.87 o
  -8   5   1      254.54      243.28     12.34 o
  -7   5   1       11.55       11.74      7.90 o
  -6   5   1       14.69       18.68      8.25 o
  -5   5   1       44.96       46.61      8.54 o
  -4   5   1      118.65      105.19      8.54 o
  -3   5   1      385.91      440.84      7.28 o
  -2   5   1      116.69       94.60      4.77 o
  -1   5   1      736.74      760.50      6.92 o
   0   5   1      766.72      799.25      8.88 o
   1   5   1      404.85      456.38      8.00 o
   2   5   1      185.99      187.30      7.07 o
   3   5   1     1234.51     1494.97     15.80 o
   4   5   1      714.85      749.98     11.69 o
   5   5   1      101.84       85.18      9.29 o
   6   5   1      125.72      127.85      9.50 o
   7   5   1      152.01      135.69     10.92 o
   8   5   1      133.75      139.98     11.53 o
   9   5   1      146.40      144.06     12.39 o
  10   5   1      532.75      554.90     18.08 o
  11   5   1        0.86        4.84     13.51 o
  12   5   1       11.27       10.08      9.65 o
  13   5   1      103.62      106.87     18.71 o
  14   5   1       32.60       25.60     17.08 o
  15   5   1        1.86        0.07      4.88 o
 -15   6   1       32.60       27.07     29.37 o
 -14   6   1        0.19        0.49     28.02 o
 -13   6   1        1.80        2.59      9.68 o
 -12   6   1       51.59       50.35     16.23 o
 -11   6   1       54.44       43.62     12.01 o
 -10   6   1      182.92      185.48     13.87 o
  -9   6   1        0.16        6.68      6.30 o
  -8   6   1        5.51        5.47      7.10 o
  -7   6   1       35.82       23.53     10.29 o
  -6   6   1      110.50      103.08     10.81 o
  -5   6   1      468.59      441.58     11.68 o
  -4   6   1        3.08        1.55      4.13 o
  -3   6   1     7212.10     8438.14     51.80 o
  -2   6   1      221.12      222.56      5.76 o
  -1   6   1       42.22       30.17      4.69 o
   0   6   1     2054.94     2415.51     11.79 o
   1   6   1     1702.45     2017.36     10.64 o
   2   6   1      506.22      540.98     12.03 o
   3   6   1     3058.96     3416.87     24.14 o
   4   6   1       50.09       49.98      9.38 o
   5   6   1       59.98       64.62      9.62 o
   6   6   1        5.31       12.70      8.94 o
   7   6   1       47.24       39.73     10.49 o
   8   6   1       63.55       68.07     11.75 o
   9   6   1      105.32       84.66     13.29 o
  10   6   1      916.99      971.22     17.83 o
  11   6   1       16.07        6.56      6.64 o
  12   6   1       20.09       16.87     14.65 o
  13   6   1       57.00       42.70     21.44 o
  14   6   1        4.88        7.28     13.39 o
  15   6   1        0.01        0.35      5.52 o
 -14   7   1        0.04        1.51      7.22 o
 -13   7   1        0.21        7.79      8.12 o
 -12   7   1       45.66       24.29     13.38 o
 -11   7   1        7.87        7.32      5.34 o
 -10   7   1        0.01        2.95      2.85 o
  -9   7   1        5.81        7.32      5.44 o
  -8   7   1      442.45      440.28     15.39 o
  -7   7   1      107.65       94.81     12.62 o
  -6   7   1       92.90       72.56     11.36 o
  -5   7   1       63.00       59.34     10.77 o
  -4   7   1        5.79       10.45      6.80 o
  -3   7   1     1198.27     1333.64     16.24 o
  -2   7   1      405.08      417.29      9.33 o
  -1   7   1      134.02      121.52      5.54 o
   0   7   1       17.23       16.13      6.10 o
   1   7   1        0.01        2.14      3.32 o
   2   7   1      183.01      202.74      8.58 o
   3   7   1        2.54        0.93      2.87 o
   4   7   1        0.80        6.42      6.37 o
   5   7   1        7.78        2.36      5.69 o
   6   7   1       27.06       17.23     11.11 o
   7   7   1       58.39       38.05     12.38 o
   8   7   1       99.09       80.32     12.44 o
   9   7   1       11.19        7.73      6.43 o
  10   7   1      328.39      275.90     15.43 o
  11   7   1        0.48        1.13      1.89 o
  12   7   1        1.05        7.28     10.11 o
  13   7   1      131.07      142.85     22.49 o
  14   7   1       12.19       13.26     21.21 o
 -13   8   1        1.11        5.26      7.82 o
 -12   8   1       26.28       21.10     12.13 o
 -11   8   1       20.90       16.70      9.84 o
 -10   8   1      141.52      137.30     13.78 o
  -9   8   1      840.90      945.71     19.10 o
  -8   8   1       11.92        2.59      3.83 o
  -7   8   1      235.20      228.53     13.74 o
  -6   8   1        8.68        7.75      6.67 o
  -5   8   1        2.36        1.08      4.67 o
  -4   8   1        3.64        4.95      7.50 o
  -3   8   1       16.05        8.42      8.11 o
  -2   8   1      560.45      581.34     11.72 o
  -1   8   1       15.60       13.67      8.98 o
   0   8   1     1230.09     1279.72     15.15 o
   1   8   1       48.13       37.19      7.85 o
   2   8   1       37.16       37.11      8.35 o
   3   8   1      274.28      283.69     10.42 o
   4   8   1       46.96       38.64     10.00 o
   5   8   1     1361.57     1556.69     19.05 o
   6   8   1       50.80       46.32     12.36 o
   7   8   1        5.47        4.73      4.52 o
   8   8   1      200.06      199.77     14.14 o
   9   8   1      417.24      424.22     20.87 o
  10   8   1      152.97      135.20     14.46 o
  11   8   1       38.76       33.22     12.57 o
  12   8   1       99.65       88.45     18.77 o
  13   8   1       45.75       35.10     17.67 o
 -12   9   1       31.66       18.86     11.13 o
 -11   9   1      183.63      209.03     15.00 o
 -10   9   1      129.85      119.09     14.95 o
  -9   9   1       27.27        9.97     11.63 o
  -8   9   1       88.93       88.05     15.94 o
  -7   9   1      577.37      514.79     20.54 o
  -6   9   1       94.44       76.48     12.97 o
  -5   9   1      506.02      517.38     15.93 o
  -4   9   1      361.56      349.41     14.90 o
  -3   9   1       45.89       42.47     12.94 o
  -2   9   1       89.95       88.64     11.66 o
  -1   9   1       31.09       28.90     11.74 o
   0   9   1      455.41      479.48     15.83 o
   1   9   1      286.29      317.35     17.46 o
   2   9   1      280.77      259.19     17.61 o
   3   9   1      302.21      315.84     13.22 o
   4   9   1     1875.04     2086.16     23.55 o
   5   9   1      116.47      110.50     12.45 o
   6   9   1       21.09       26.29     11.43 o
   7   9   1      263.26      245.58     14.61 o
   8   9   1        5.07        7.02      7.67 o
   9   9   1       25.65       32.78     13.13 o
  10   9   1      410.50      459.13     16.83 o
  11   9   1        1.13        8.86     10.82 o
  12   9   1       10.25       11.75     10.53 o
 -11  10   1       67.50       60.87     18.82 o
 -10  10   1        0.21        5.86     13.14 o
  -9  10   1        1.29        3.83     10.98 o
  -8  10   1        8.55        7.22      6.32 o
  -7  10   1      174.83      144.96     17.36 o
  -6  10   1       73.72       68.15     12.71 o
  -5  10   1       33.22       30.44     11.97 o
  -4  10   1        1.22        6.12      5.23 o
  -3  10   1       32.16       34.38     12.92 o
  -2  10   1       43.87       55.19     12.43 o
  -1  10   1        3.92        6.02      8.88 o
   0  10   1       43.94       22.95     11.62 o
   1  10   1      235.79      219.80     22.27 o
   2  10   1     2335.59     2781.54     58.59 o
   3  10   1      139.27      132.26     21.97 o
   4  10   1      171.07      137.34     18.89 o
   5  10   1       60.78       40.60     20.96 o
   6  10   1      322.45      346.88     24.74 o
   7  10   1      249.58      149.45     64.39 o
   8  10   1      339.68      402.64     16.99 o
   9  10   1       39.43       29.06     14.27 o
  10  10   1      121.95      109.46     16.24 o
  11  10   1       15.03       19.71     16.35 o
 -10  11   1        6.77        4.27     12.70 o
  -9  11   1      208.27      278.82     36.59 o
  -8  11   1        0.79        6.17      8.58 o
  -7  11   1        6.09        2.10      5.51 o
  -6  11   1       93.47      103.20     16.27 o
  -5  11   1        4.62        4.88      8.00 o
  -4  11   1       29.55       20.31     12.43 o
  -3  11   1       42.45       40.07     16.04 o
  -2  11   1        1.63        5.82      7.96 o
  -1  11   1       18.06       18.84     13.57 o
   0  11   1       28.44       16.80     13.37 o
   1  11   1       72.58       54.72     17.70 o
   2  11   1       65.00       45.88     17.48 o
   3  11   1        1.69        3.21      9.33 o
   4  11   1      343.70      379.67     26.98 o
   5  11   1       57.80       50.02     22.48 o
   6  11   1      113.94      120.88     23.95 o
   7  11   1        7.17       11.15     26.88 o
   8  11   1        0.00        0.49      3.06 o
   9  11   1        0.07        8.90     24.92 o
  10  11   1        3.79        9.78     14.96 o
  -8  12   1       28.43       24.12     22.46 o
  -7  12   1       11.79       16.08     26.12 o
  -6  12   1       81.61       61.50     24.08 o
  -5  12   1        6.55        5.76      9.97 o
  -4  12   1       11.91       16.86     17.94 o
  -3  12   1      120.70      139.34     19.05 o
  -2  12   1      105.26      123.35     19.11 o
  -1  12   1        2.40        2.96     14.23 o
   0  12   1      102.97       79.63     19.88 o
   1  12   1       47.97       41.86     21.15 o
   2  12   1      142.33      124.93     16.00 o
   3  12   1       16.96       12.74     10.75 o
   4  12   1        3.00        7.53      6.53 o
   5  12   1        0.65        5.77     14.46 o
   6  12   1       38.49       35.40     25.90 o
   7  12   1        5.05        2.04      8.05 o
   8  12   1        0.13        8.08     11.74 o
  -5  13   1        3.92        0.10      5.16 o
  -4  13   1       59.53       46.89     20.72 o
  -3  13   1       26.29       15.43     15.14 o
  -2  13   1      105.25       92.07     20.56 o
  -1  13   1       41.30       41.68     20.66 o
   0  13   1        3.28        0.87      5.34 o
   1  13   1        6.30        3.08     12.22 o
   2  13   1        2.07        5.02      6.98 o
   3  13   1        3.02        5.52      8.60 o
   4  13   1       73.00       62.40     18.42 o
   5  13   1        2.57        2.30      3.34 o
 -17   0   2        0.18       -0.18      1.07 o
 -16   0   2        0.03        3.03     21.55 o
 -15   0   2       19.21       29.03     29.74 o
 -14   0   2      107.78      112.72     26.89 o
 -13   0   2      244.51      232.21     28.67 o
 -12   0   2      268.38      256.71     18.57 o
 -11   0   2       42.38       25.36     13.95 o
 -10   0   2       75.74       66.61     13.61 o
  -9   0   2      443.87      426.10     16.00 o
  -8   0   2      617.00      656.36     16.25 o
  -7   0   2     1829.37     1969.43     38.38 o
  -6   0   2      630.73      578.96     15.23 o
  -5   0   2     6681.64     6632.68     33.31 o
  -4   0   2     2860.99     2940.20     36.06 o
  -3   0   2    17629.09    17780.89     72.57 o
  -2   0   2      973.74      888.80     10.91 o
  -1   0   2     3589.32     3454.95     25.21 o
   0   0   2    29793.94    28924.89     38.87 o
   1   0   2      516.89      549.20      6.85 o
   2   0   2     4653.64     4423.15     37.13 o
   3   0   2        1.15        0.10      1.87 o
   4   0   2      103.49      120.06      9.74 o
   5   0   2      144.80      145.89     11.33 o
   6   0   2        5.06        9.71      7.52 o
   7   0   2      376.20      410.29      8.35 o
   8   0   2     1014.89     1127.44     20.02 o
   9   0   2      314.46      290.88     16.17 o
  10   0   2      510.05      524.74     23.86 o
  11   0   2      505.02      492.64     33.92 o
  12   0   2      264.24      312.52     32.77 o
  13   0   2     1044.88     1286.42     49.86 o
  14   0   2      535.63      669.56     45.59 o
  15   0   2        1.59       10.81     11.54 o
  16   0   2       46.85       56.59     25.54 o
 -17   1   2       42.78       44.61     19.84 o
 -16   1   2      185.09      211.32     24.07 o
 -15   1   2        8.96        1.93      5.59 o
 -14   1   2       28.35       28.22     18.94 o
 -13   1   2       14.76        3.97     11.24 o
 -12   1   2        0.87        1.08      5.37 o
 -11   1   2      868.41      950.72     15.87 o
 -10   1   2       78.89       62.77      9.90 o
  -9   1   2        0.08        1.21      2.32 o
  -8   1   2      241.16      245.38      7.19 o
  -7   1   2     2047.74     2160.28     13.21 o
  -6   1   2       26.84       32.78      5.44 o
  -5   1   2     1883.73     2023.31     11.37 o
  -4   1   2       14.98       10.97      5.53 o
  -3   1   2    14372.19    14032.15     47.52 o
  -2   1   2     7389.05     7016.58     18.31 o
  -1   1   2      355.92      316.27      4.79 o
   0   1   2     5906.47     5685.55     24.36 o
   1   1   2      302.57      298.82      4.60 o
   2   1   2     1816.68     1757.28     11.23 o
   3   1   2     2192.99     2032.89     12.83 o
   4   1   2      743.36      784.77     11.91 o
   5   1   2      389.92      432.03      8.54 o
   6   1   2      152.50      139.65      6.03 o
   7   1   2        3.47        0.60      1.08 o
   8   1   2      324.43      325.49     10.85 o
   9   1   2      198.68      196.60     10.67 o
  10   1   2      164.93      162.58     11.45 o
  11   1   2        0.65        1.64      3.20 o
  12   1   2      442.28      459.58     24.85 o
  13   1   2      973.82     1139.05     26.35 o
  14   1   2      370.16      386.10     22.91 o
  15   1   2       14.12       26.98     16.92 o
  16   1   2       57.17       34.92     15.84 o
 -16   2   2       22.05        8.06     13.74 o
 -15   2   2        0.30        8.92     11.89 o
 -14   2   2       50.50       39.03     20.65 o
 -13   2   2      152.23      168.61     14.78 o
 -12   2   2     1073.07     1203.53     19.20 o
 -11   2   2      630.38      676.19     17.30 o
 -10   2   2       50.17       47.97      9.62 o
  -9   2   2       60.04       48.55      7.67 o
  -8   2   2      508.87      557.53      9.35 o
  -7   2   2     2209.44     2389.82     14.83 o
  -6   2   2       31.75       22.87      6.18 o
  -5   2   2       12.16        8.37      4.64 o
  -4   2   2      844.32      809.72     15.24 o
  -3   2   2     1753.16     1738.65      8.88 o
  -2   2   2       72.86       62.95      5.19 o
  -1   2   2      126.70      135.99      6.09 o
   0   2   2     2494.72     2413.88     12.67 o
   1   2   2     2831.76     2672.87     14.91 o
   2   2   2      553.09      536.05      6.21 o
   3   2   2       15.88       16.99      4.74 o
   4   2   2      505.20      492.18      8.77 o
   5   2   2     1872.66     2060.37     14.45 o
   6   2   2     1792.50     1894.19     23.38 o
   7   2   2        0.72        1.78      2.61 o
   8   2   2      376.83      396.15      8.83 o
   9   2   2       13.89       16.12     10.94 o
  10   2   2       20.31       22.23     10.25 o
  11   2   2       97.67       93.72     13.23 o
  12   2   2        7.64        0.96      2.54 o
  13   2   2      260.74      275.96     21.74 o
  14   2   2       55.13       58.75     20.38 o
  15   2   2      108.58       82.53     20.63 o
  16   2   2      123.26      116.42     23.10 o
 -16   3   2        0.75        5.18      7.35 o
 -15   3   2       18.90       10.69     14.15 o
 -14   3   2       16.88       18.69     13.85 o
 -13   3   2       11.37        6.63      8.09 o
 -12   3   2      253.80      261.83     13.30 o
 -11   3   2      179.66      153.55     12.21 o
 -10   3   2     1155.72     1224.68     16.86 o
  -9   3   2      184.25      167.17      8.99 o
  -8   3   2     1047.07     1123.07     12.35 o
  -7   3   2      288.62      295.14      7.99 o
  -6   3   2      278.62      267.70      7.53 o
  -5   3   2      277.76      280.75      8.19 o
  -4   3   2       66.51       67.95      5.32 o
  -3   3   2      176.80      140.92      6.29 o
  -2   3   2      596.48      607.92      9.24 o
  -1   3   2      757.98      773.96      9.09 o
   0   3   2     3548.18     3551.15     24.62 o
   1   3   2       36.60       27.78      6.41 o
   2   3   2       79.49       73.77      4.58 o
   3   3   2      570.73      532.72      7.55 o
   4   3   2     4076.91     4586.86     27.24 o
   5   3   2      208.75      215.02      8.49 o
   6   3   2      101.08      102.53      8.47 o
   7   3   2      420.74      418.18     10.40 o
   8   3   2       35.18       27.60      7.64 o
   9   3   2       88.69       91.04     11.74 o
  10   3   2        0.53        3.99      9.94 o
  11   3   2       13.86       14.87     10.76 o
  12   3   2       38.45       37.18     12.47 o
  13   3   2      259.95      286.84     19.81 o
  14   3   2       44.64       33.02     18.56 o
  15   3   2       69.22       45.91     20.31 o
 -16   4   2        9.92       12.07     18.92 o
 -15   4   2       45.11       22.65     17.14 o
 -14   4   2      223.15      185.21     18.67 o
 -13   4   2       75.06       97.73     13.25 o
 -12   4   2      420.48      408.61     16.23 o
 -11   4   2      780.97      824.26     16.85 o
 -10   4   2      419.58      457.86     13.44 o
  -9   4   2      242.65      231.25     10.74 o
  -8   4   2      161.53      154.98     11.84 o
  -7   4   2        5.34        2.22      2.97 o
  -6   4   2      173.42      187.57      7.55 o
  -5   4   2       17.05       15.21      5.97 o
  -4   4   2       20.79       14.69      7.35 o
  -3   4   2       37.69       36.81      6.77 o
  -2   4   2       16.10       19.16      6.37 o
  -1   4   2     1277.47     1378.07     12.34 o
   0   4   2        6.54        8.78      5.78 o
   1   4   2       53.21       54.00      5.37 o
   2   4   2       49.14       34.02      5.86 o
   3   4   2     8589.04     9409.51     39.97 o
   4   4   2      807.12      784.64     10.40 o
   5   4   2     2316.33     2634.10     15.99 o
   6   4   2      111.54      120.73      8.21 o
   7   4   2       49.61       31.42      8.19 o
   8   4   2       74.74       77.26      9.34 o
   9   4   2        2.52        4.34      5.75 o
  10   4   2        5.30        3.21      4.72 o
  11   4   2      136.07      106.43     13.64 o
  12   4   2       70.87       62.76     13.00 o
  13   4   2        1.27        5.54      9.60 o
  14   4   2       90.85       76.00     20.69 o
  15   4   2        0.02        3.28      4.65 o
 -15   5   2       10.46        8.01     19.96 o
 -14   5   2      519.11      602.04     55.83 o
 -13   5   2        6.48        9.24     12.16 o
 -12   5   2       14.76       13.02     11.54 o
 -11   5   2      199.65      177.10     16.73 o
 -10   5   2      385.89      365.03     13.22 o
  -9   5   2      761.77      836.67     24.58 o
  -8   5   2       16.49       13.51      9.33 o
  -7   5   2      365.84      330.82     12.72 o
  -6   5   2      229.51      231.39      8.44 o
  -5   5   2      572.71      639.65     10.88 o
  -4   5   2      257.75      301.27      9.07 o
  -3   5   2      473.72      523.46     10.64 o
  -2   5   2        3.68        0.88      1.62 o
  -1   5   2     2139.89     2323.21     16.48 o
   0   5   2      548.27      672.71      9.90 o
   1   5   2       28.61       38.73      5.64 o
   2   5   2        1.38        3.75      2.99 o
   3   5   2     1202.68     1266.72     16.77 o
   4   5   2     2583.81     2773.16     22.46 o
   5   5   2        0.30        3.39      4.36 o
   6   5   2      149.95      118.46      8.36 o
   7   5   2       47.83       39.43      8.83 o
   8   5   2       99.32       81.01      9.53 o
   9   5   2       70.22       57.45     10.33 o
  10   5   2       72.27       60.59     13.42 o
  11   5   2      396.28      364.19     16.26 o
  12   5   2       62.64       31.83     13.87 o
  13   5   2       68.93       40.89     21.46 o
  14   5   2       94.28      131.61     23.48 o
  15   5   2       62.96       85.43     28.07 o
 -15   6   2       11.35       10.88     28.57 o
 -14   6   2       95.86       41.56     22.94 o
 -13   6   2        8.26        5.97      9.06 o
 -12   6   2       83.92       76.84     16.22 o
 -11   6   2      259.22      268.27     17.55 o
 -10   6   2        3.63        3.52      5.84 o
  -9   6   2      186.06      177.11     13.58 o
  -8   6   2       74.93       60.97     12.07 o
  -7   6   2      472.18      434.17     13.75 o
  -6   6   2       18.50       21.32      9.27 o
  -5   6   2      410.92      387.27      9.96 o
  -4   6   2       39.60       34.14      8.56 o
  -3   6   2        4.13        7.18      5.82 o
  -2   6   2      131.44      120.80      6.46 o
  -1   6   2       29.83       36.33      3.69 o
   0   6   2       87.08       85.05      5.89 o
   1   6   2      174.24      181.07      6.77 o
   2   6   2      230.36      232.29      7.61 o
   3   6   2       77.32       69.46      8.29 o
   4   6   2       88.29       71.46     10.32 o
   5   6   2      721.56      829.71     13.83 o
   6   6   2      103.17       95.54     10.95 o
   7   6   2      178.05      195.95     12.33 o
   8   6   2       69.32       67.28     12.01 o
   9   6   2        5.02       -0.07      4.47 o
  10   6   2       61.25       50.75     16.53 o
  11   6   2      112.50       95.89     16.65 o
  12   6   2       55.96       31.65     16.17 o
  13   6   2       32.09       22.14     16.06 o
  14   6   2        2.65        0.42      6.22 o
 -14   7   2       32.10       36.69     17.01 o
 -13   7   2        8.32        2.67      5.32 o
 -12   7   2       32.79       20.11     15.25 o
 -11   7   2       11.95       17.21      8.79 o
 -10   7   2       27.20       14.45     10.06 o
  -9   7   2     1229.30     1361.71     20.86 o
  -8   7   2      100.62       97.42     13.67 o
  -7   7   2     1029.32     1112.62     18.21 o
  -6   7   2      166.94      156.87     10.32 o
  -5   7   2       15.00        9.82      4.61 o
  -4   7   2      920.94     1070.66     15.96 o
  -3   7   2       73.82       76.37      9.02 o
  -2   7   2       62.79       45.26      8.85 o
  -1   7   2       60.14       51.04      8.80 o
   0   7   2       93.65      103.39      9.17 o
   1   7   2        5.09        2.54      3.09 o
   2   7   2       10.62        6.84      5.80 o
   3   7   2       30.94       25.62      7.73 o
   4   7   2      369.43      388.92     12.78 o
   5   7   2       16.25       12.63     10.10 o
   6   7   2       60.09       47.23     11.37 o
   7   7   2       61.32       49.50     12.52 o
   8   7   2       62.78       52.38     12.09 o
   9   7   2       14.96       16.25     11.29 o
  10   7   2      263.12      212.65     18.48 o
  11   7   2      377.12      402.10     21.15 o
  12   7   2        5.78        1.32      3.38 o
  13   7   2       11.63        4.75      8.62 o
  14   7   2        0.14        4.79      9.09 o
 -13   8   2        4.32        1.39      2.59 o
 -12   8   2        2.87        8.25     10.05 o
 -11   8   2        0.79        4.97      7.72 o
 -10   8   2      133.61      112.65     14.56 o
  -9   8   2      354.10      352.24     16.04 o
  -8   8   2      775.07      840.44     29.76 o
  -7   8   2       10.38        4.82      8.04 o
  -6   8   2      198.13      171.10     13.15 o
  -5   8   2       17.13       18.15      9.91 o
  -4   8   2       71.79       75.58     11.34 o
  -3   8   2       14.74       16.10      9.43 o
  -2   8   2      120.22      127.29     10.33 o
  -1   8   2      455.13      472.21     12.55 o
   0   8   2       25.47       24.67      9.25 o
   1   8   2       27.83       21.98      9.53 o
   2   8   2       45.07       34.79      9.65 o
   3   8   2      352.51      324.82     12.78 o
   4   8   2       25.40       24.14     11.38 o
   5   8   2       36.08       39.59     11.30 o
   6   8   2      434.91      492.05     17.64 o
   7   8   2      359.62      350.90     14.93 o
   8   8   2       14.26        9.97     13.02 o
   9   8   2      748.00      767.24     18.03 o
  10   8   2        6.61        8.59     12.01 o
  11   8   2        3.39        4.65      6.46 o
  12   8   2      213.91      212.64     21.53 o
  13   8   2       27.01       13.66     14.66 o
 -12   9   2       13.26       10.44     12.53 o
 -11   9   2      262.20      275.82     24.38 o
 -10   9   2      292.77      308.06     21.99 o
  -9   9   2      233.40      224.96     18.36 o
  -8   9   2      122.65      116.43     16.87 o
  -7   9   2      930.72     1074.66     22.43 o
  -6   9   2      414.43      446.01     18.16 o
  -5   9   2        0.05        1.01      6.97 o
  -4   9   2      161.53      136.23     13.35 o
  -3   9   2       51.21       33.25     11.74 o
  -2   9   2       77.34       46.88     15.54 o
  -1   9   2      781.89      946.85     15.63 o
   0   9   2      361.90      366.22     13.28 o
   1   9   2       33.04       28.56     10.92 o
   2   9   2      231.23      262.98     12.79 o
   3   9   2      726.07      773.80     15.63 o
   4   9   2      181.40      168.41     18.17 o
   5   9   2       93.62      100.45     16.22 o
   6   9   2       69.09       67.65     14.80 o
   7   9   2       62.86       45.44     14.28 o
   8   9   2       92.22       88.68     13.32 o
   9   9   2       82.02       65.59     14.06 o
  10   9   2       92.48       70.81     14.84 o
  11   9   2        9.45        6.62      6.84 o
  12   9   2        0.27        1.51      6.56 o
 -11  10   2        3.99        5.16      6.81 o
 -10  10   2      592.30      675.23     27.86 o
  -9  10   2      259.16      245.65     19.91 o
  -8  10   2       38.48       25.89     15.79 o
  -7  10   2      101.01       98.03     16.76 o
  -6  10   2       20.19       11.80     13.75 o
  -5  10   2        0.25        1.74      2.98 o
  -4  10   2        0.01        4.23      5.31 o
  -3  10   2        5.50        9.33      9.48 o
  -2  10   2       84.23       74.99     12.21 o
  -1  10   2      416.12      406.64     17.86 o
   0  10   2     1084.98     1171.39     22.34 o
   1  10   2      839.74      897.70     23.47 o
   2  10   2        0.26        4.42      7.81 o
   3  10   2      359.50      371.42     18.07 o
   4  10   2       14.21        6.52     10.06 o
   5  10   2        3.11        2.24      3.55 o
   6  10   2        2.00        4.86      8.38 o
   7  10   2        6.76        4.79     10.86 o
   8  10   2        3.71        5.83      6.72 o
   9  10   2      119.80      137.99     18.18 o
  10  10   2       31.28       18.26     11.89 o
  11  10   2        4.11        5.93     12.61 o
 -10  11   2       27.72       21.19     15.38 o
  -9  11   2        0.18       -0.29      1.58 o
  -8  11   2       48.40       29.01     16.87 o
  -7  11   2      156.39      176.54     18.74 o
  -6  11   2        0.93        5.50      8.65 o
  -5  11   2        2.35        0.91      3.01 o
  -4  11   2        7.91       11.42      6.69 o
  -3  11   2        0.11        1.44      3.09 o
  -2  11   2       75.47       61.29     14.45 o
  -1  11   2      642.11      630.44     24.25 o
   0  11   2      505.88      491.07     26.69 o
   1  11   2     1316.71     1343.49     36.95 o
   2  11   2       11.20       14.06     17.78 o
   3  11   2       21.80       24.78     19.24 o
   4  11   2       85.33       59.91     18.25 o
   5  11   2       68.23       50.21     17.58 o
   6  11   2       14.61        2.12      9.83 o
   7  11   2       53.86       48.31     22.39 o
   8  11   2      116.35      116.94     22.25 o
   9  11   2       41.00       36.78     24.36 o
  -8  12   2        0.18        4.37      9.80 o
  -7  12   2        4.73        1.83      4.80 o
  -6  12   2        2.51        5.75      5.66 o
  -5  12   2       16.40        5.80     14.17 o
  -4  12   2        4.72        2.43      3.50 o
  -3  12   2        1.28        3.35     11.23 o
  -2  12   2        4.28       10.67     14.56 o
  -1  12   2        6.29       10.23     18.20 o
   0  12   2      160.04      151.49     21.14 o
   1  12   2      533.04      534.42     29.82 o
   2  12   2       29.39       20.74     19.46 o
   3  12   2       52.96       43.76     21.44 o
   4  12   2      100.12       99.59     19.64 o
   5  12   2      123.77       99.71     19.76 o
   6  12   2      222.18      247.55     26.94 o
   7  12   2        5.02        0.86      2.81 o
  -5  13   2       59.33       61.15     27.61 o
  -4  13   2       16.02       12.04     16.82 o
  -3  13   2        0.13        1.14      5.74 o
  -2  13   2       32.20       13.71     19.42 o
  -1  13   2       31.02       36.67     19.60 o
   0  13   2        5.55        8.68      8.32 o
   1  13   2        2.64        3.80      9.59 o
   2  13   2        0.18        6.81     12.32 o
   3  13   2        5.32        8.97     13.36 o
   4  13   2       55.71       36.18     19.97 o
 -16   1   3        0.45       -0.18     11.07 o
 -15   1   3        1.92        1.91      6.68 o
 -14   1   3       77.43       60.38     14.52 o
 -13   1   3       55.91       48.94     11.61 o
 -12   1   3       36.62       33.55     10.33 o
 -11   1   3        0.46        4.35      6.52 o
 -10   1   3        0.45        5.95      6.98 o
  -9   1   3       14.65        8.61      7.31 o
  -8   1   3     1201.31     1264.23     14.71 o
  -7   1   3      164.11      143.88      6.75 o
  -6   1   3     9136.52    10123.06     33.01 o
  -5   1   3     5415.99     5781.65     23.77 o
  -4   1   3     2616.12     2534.27     19.87 o
  -3   1   3     1319.54     1256.48      8.13 o
  -2   1   3      339.46      315.95      5.30 o
  -1   1   3      993.33      946.74      6.56 o
   0   1   3      515.08      507.92      5.13 o
   1   1   3     6516.98     6177.78     32.02 o
   2   1   3      240.75      256.54      5.41 o
   3   1   3        1.15        4.48      3.66 o
   4   1   3      164.60      186.17      7.86 o
   5   1   3       66.46       52.19      5.44 o
   6   1   3        8.45        7.80      3.20 o
   7   1   3      622.25      601.44     12.08 o
   8   1   3        2.33        0.57      1.90 o
   9   1   3       39.49       23.49     10.46 o
  10   1   3        3.63        0.73      2.32 o
  11   1   3      260.70      259.97     15.01 o
  12   1   3       55.45       41.00     14.84 o
  13   1   3       40.25       11.98     14.92 o
  14   1   3      242.33      256.90     26.57 o
  15   1   3       16.49        3.39      9.83 o
 -16   2   3        4.07        0.00      1.69 o
 -15   2   3       12.58        4.87      8.36 o
 -14   2   3        6.06        1.06      2.88 o
 -13   2   3        2.99        0.27      0.86 o
 -12   2   3      271.39      286.72     13.33 o
 -11   2   3       74.10       56.85     11.20 o
 -10   2   3      249.44      222.06     11.41 o
  -9   2   3       67.36       65.74     10.02 o
  -8   2   3      119.94       94.84      7.35 o
  -7   2   3       58.78       51.90      6.51 o
  -6   2   3     1502.48     1474.53     13.85 o
  -5   2   3      966.23     1021.84     11.42 o
  -4   2   3       33.51       28.14      4.54 o
  -3   2   3      356.59      336.37      6.90 o
  -2   2   3     1859.64     1792.99      9.83 o
  -1   2   3      169.42      162.74      4.22 o
   0   2   3       16.28       11.89      4.71 o
   1   2   3      286.12      238.05      5.66 o
   2   2   3     1330.62     1374.65      8.85 o
   3   2   3     2455.77     2568.24     12.12 o
   4   2   3      248.47      236.35      8.29 o
   5   2   3      835.35      899.28     11.91 o
   6   2   3       20.25       13.14      5.56 o
   7   2   3      487.54      550.69     11.91 o
   8   2   3      551.34      604.36     13.62 o
   9   2   3      477.07      452.58     13.38 o
  10   2   3      295.62      270.48     13.64 o
  11   2   3      324.76      304.95     14.45 o
  12   2   3        1.23        1.45      2.54 o
  13   2   3        9.57        8.88     13.37 o
  14   2   3        6.78        5.94     12.48 o
  15   2   3       84.87      118.11     20.46 o
 -16   3   3       15.45        4.66      7.30 o
 -15   3   3        0.00       -0.41     25.52 o
 -14   3   3       22.05       22.54     13.54 o
 -13   3   3      464.60      470.33     16.29 o
 -12   3   3      258.84      239.05     13.40 o
 -11   3   3       78.82       73.91     11.38 o
 -10   3   3      199.31      186.51     11.58 o
  -9   3   3        1.86        0.70      1.85 o
  -8   3   3       43.99       43.42      7.90 o
  -7   3   3       85.74       71.77      7.30 o
  -6   3   3      697.44      716.53     10.81 o
  -5   3   3      152.71      157.27      5.51 o
  -4   3   3      280.47      281.91      5.63 o
  -3   3   3      443.65      467.96      8.47 o
  -2   3   3      690.10      727.37      9.72 o
  -1   3   3      511.22      498.28      8.70 o
   0   3   3     1159.93     1238.30     10.24 o
   1   3   3      747.68      795.68      8.82 o
   2   3   3      258.36      212.50      5.81 o
   3   3   3     2513.58     2750.60     31.82 o
   4   3   3      228.53      200.13      6.88 o
   5   3   3      122.34       98.58      6.00 o
   6   3   3      625.00      671.52     14.86 o
   7   3   3       65.31       51.29      7.85 o
   8   3   3        1.93        2.26      4.70 o
   9   3   3       90.06       81.47     12.00 o
  10   3   3        2.76        0.65      2.05 o
  11   3   3        3.69        2.17      3.90 o
  12   3   3       60.36       58.35     13.96 o
  13   3   3      643.90      727.38     24.44 o
  14   3   3        0.39        2.47      4.79 o
  15   3   3      395.40      525.80     28.51 o
 -16   4   3       89.94       77.16     28.59 o
 -15   4   3       18.20        9.74     12.37 o
 -14   4   3        0.58       -0.07      2.67 o
 -13   4   3      174.54      197.04     21.02 o
 -12   4   3        9.91        4.17     14.76 o
 -11   4   3        0.00        2.96      7.20 o
 -10   4   3     1683.58     1891.79     23.82 o
  -9   4   3      184.38      182.72     10.90 o
  -8   4   3      151.71      145.07      9.97 o
  -7   4   3        2.14        5.96      4.28 o
  -6   4   3      220.39      217.21      8.46 o
  -5   4   3        0.14        1.54      1.97 o
  -4   4   3      699.23      725.41      7.56 o
  -3   4   3        0.22        1.84      2.97 o
  -2   4   3       70.52       54.29      7.11 o
  -1   4   3      599.67      688.45     10.45 o
   0   4   3      269.39      287.45      5.51 o
   1   4   3      188.91      213.46      6.21 o
   2   4   3     1416.66     1527.08     21.56 o
   3   4   3     4177.00     4445.61     17.47 o
   4   4   3      629.04      652.44     12.75 o
   5   4   3       48.70       43.38      7.12 o
   6   4   3        1.45        2.92      3.51 o
   7   4   3       48.41       48.54      9.80 o
   8   4   3        0.18        1.03      2.56 o
   9   4   3      139.40      133.74     13.28 o
  10   4   3       21.45       10.09      9.55 o
  11   4   3       13.78       16.57     11.95 o
  12   4   3       64.72       58.25     13.92 o
  13   4   3      152.63      147.96     19.63 o
  14   4   3       31.15       11.23     17.18 o
  15   4   3       39.76       28.92     19.27 o
 -15   5   3        3.91        2.89      5.91 o
 -14   5   3       33.17       29.81     16.00 o
 -13   5   3       20.75       11.14     10.39 o
 -12   5   3       74.30       64.35     14.74 o
 -11   5   3      151.24      120.13     17.93 o
 -10   5   3     1907.46     2182.68     34.46 o
  -9   5   3      242.81      241.97     14.89 o
  -8   5   3        0.18       -0.45      5.59 o
  -7   5   3      113.00       81.80     12.02 o
  -6   5   3       94.17       77.36      9.32 o
  -5   5   3       98.60       92.93      9.04 o
  -4   5   3      171.89      156.10      8.43 o
  -3   5   3     1669.78     1879.61     23.13 o
  -2   5   3        0.19        1.53      3.58 o
  -1   5   3       73.13       83.22      8.06 o
   0   5   3      843.81      932.76     11.88 o
   1   5   3      133.79      127.50      6.26 o
   2   5   3      250.96      262.54      7.41 o
   3   5   3       75.36       67.62      4.42 o
   4   5   3      337.53      340.29      7.49 o
   5   5   3      180.73      181.72      7.70 o
   6   5   3       24.40       14.24      6.65 o
   7   5   3        1.49        1.43      2.24 o
   8   5   3        4.82        3.01      4.98 o
   9   5   3        5.02        1.79      5.04 o
  10   5   3       22.89       18.76     10.21 o
  11   5   3        2.32        0.90      4.42 o
  12   5   3       15.26       18.03     12.72 o
  13   5   3      101.47       70.43     19.12 o
  14   5   3       26.92       27.32     26.18 o
 -15   6   3       20.48        3.81     11.82 o
 -14   6   3        6.93        8.15      8.89 o
 -13   6   3       37.84       28.30     17.00 o
 -12   6   3      434.94      466.77     21.31 o
 -11   6   3        1.94        7.41      8.32 o
 -10   6   3     2320.18     2744.53     44.47 o
  -9   6   3      177.93      155.95     14.08 o
  -8   6   3       65.72       50.26     12.31 o
  -7   6   3        0.03        0.98      1.88 o
  -6   6   3        6.47        6.35      7.00 o
  -5   6   3      403.51      395.24     10.72 o
  -4   6   3       79.12       57.80      7.64 o
  -3   6   3     1112.88     1295.98     17.53 o
  -2   6   3        7.31        1.50      2.11 o
  -1   6   3       15.73        9.31      7.16 o
   0   6   3      120.48      113.05      9.35 o
   1   6   3       92.05       70.73      6.47 o
   2   6   3      251.13      245.02      8.00 o
   3   6   3      184.06      148.19      7.91 o
   4   6   3     1064.95     1093.60     13.94 o
   5   6   3      939.45     1050.89     15.47 o
   6   6   3      467.50      453.47     14.11 o
   7   6   3      211.17      186.11     12.94 o
   8   6   3      203.59      179.28     13.61 o
   9   6   3        1.69        0.15      6.64 o
  10   6   3      665.82      625.85     21.23 o
  11   6   3       16.50        6.93     10.51 o
  12   6   3        0.04        4.22      9.60 o
  13   6   3      126.50      129.50     19.69 o
  14   6   3       23.17       21.69     23.02 o
 -14   7   3        0.02        3.91     11.18 o
 -13   7   3        0.51        2.75      8.99 o
 -12   7   3      101.82      102.97     17.30 o
 -11   7   3       63.74       43.28     15.83 o
 -10   7   3      154.59      165.49     14.97 o
  -9   7   3      552.10      601.83     16.78 o
  -8   7   3      428.16      440.87     17.66 o
  -7   7   3      565.09      588.91     15.70 o
  -6   7   3      354.24      361.11     13.71 o
  -5   7   3        3.39        5.33      8.76 o
  -4   7   3       24.68       19.23      9.96 o
  -3   7   3      156.76      157.72     10.68 o
  -2   7   3        0.72        0.00      4.51 o
  -1   7   3       54.94       58.96      9.49 o
   0   7   3      323.26      348.20     11.56 o
   1   7   3       35.26       37.17     10.10 o
   2   7   3      463.64      479.33     12.63 o
   3   7   3      585.43      647.68     13.98 o
   4   7   3       40.54       46.64     10.26 o
   5   7   3       41.31       35.42      9.58 o
   6   7   3      274.42      258.29     13.17 o
   7   7   3        0.81        1.02      3.61 o
   8   7   3      303.90      361.86     15.24 o
   9   7   3       78.19       49.01     16.00 o
  10   7   3      313.98      342.64     24.25 o
  11   7   3       60.06       28.69     17.69 o
  12   7   3        3.36        7.46      5.99 o
  13   7   3       31.59        6.65      7.47 o
 -13   8   3        1.58        3.23      8.82 o
 -12   8   3       39.87       28.46     16.34 o
 -11   8   3       67.32       35.51     21.15 o
 -10   8   3        3.13        3.87      6.59 o
  -9   8   3      331.54      334.70     18.43 o
  -8   8   3       21.02       23.96     13.57 o
  -7   8   3      126.74      105.59     14.46 o
  -6   8   3        2.75        4.64     12.76 o
  -5   8   3       45.92       30.51     12.29 o
  -4   8   3        0.00        1.26      1.33 o
  -3   8   3        0.63        1.44      6.51 o
  -2   8   3       74.84       73.81     10.90 o
  -1   8   3       38.72       30.74     10.18 o
   0   8   3       88.27       78.36     10.67 o
   1   8   3      402.61      368.98     12.88 o
   2   8   3       24.24       20.88      9.96 o
   3   8   3      464.05      482.75     14.31 o
   4   8   3       71.36       61.21     13.59 o
   5   8   3      847.67      919.75     20.35 o
   6   8   3      145.46      121.27     15.96 o
   7   8   3      156.40      184.39     13.47 o
   8   8   3       17.71       16.24     10.22 o
   9   8   3       15.94        8.00     10.87 o
  10   8   3       11.94        9.02     10.51 o
  11   8   3        8.98        4.55      4.89 o
  12   8   3       19.43       23.90     17.55 o
 -12   9   3        8.28        3.07      8.55 o
 -11   9   3        8.20        3.19      3.26 o
 -10   9   3        0.11        0.43      1.57 o
  -9   9   3       85.83       65.14     16.98 o
  -8   9   3       60.17       53.28     15.87 o
  -7   9   3        0.00        2.48      5.13 o
  -6   9   3        0.48        0.29      1.42 o
  -5   9   3      227.50      206.62     17.14 o
  -4   9   3       29.88       22.66     10.92 o
  -3   9   3      492.99      510.18     15.78 o
  -2   9   3      216.77      195.93     12.52 o
  -1   9   3       98.49       93.39     12.06 o
   0   9   3        0.08        5.69      6.18 o
   1   9   3      456.45      499.89     18.30 o
   2   9   3      496.72      490.08     15.62 o
   3   9   3      140.71      131.43     12.48 o
   4   9   3      198.86      187.23     15.72 o
   5   9   3      183.75      178.85     16.47 o
   6   9   3       19.94       18.83     12.01 o
   7   9   3       29.25       27.45     14.21 o
   8   9   3        1.73        2.75      5.75 o
   9   9   3       24.20       10.67     14.32 o
  10   9   3       99.12       76.72     23.46 o
  11   9   3        2.11        4.12     12.50 o
 -11  10   3        5.59        7.56     15.83 o
 -10  10   3      123.89      121.39     19.31 o
  -9  10   3       45.84       41.24     16.22 o
  -8  10   3        4.64       -0.15     15.72 o
  -7  10   3      107.93      107.32     16.33 o
  -6  10   3        0.69        2.95      8.74 o
  -5  10   3      179.33      188.32     17.61 o
  -4  10   3        5.57        3.99      5.43 o
  -3  10   3      121.90      112.39     15.44 o
  -2  10   3       55.00       29.53     14.94 o
  -1  10   3      117.10      125.53     15.25 o
   0  10   3     1199.27     1353.25     23.96 o
   1  10   3       39.78       35.45     12.16 o
   2  10   3     2391.72     2867.60     31.59 o
   3  10   3       10.72       12.89      9.35 o
   4  10   3        3.63        3.92      9.09 o
   5  10   3       64.15       56.99     12.99 o
   6  10   3       69.16       55.98     16.32 o
   7  10   3      233.69      215.17     19.16 o
   8  10   3       51.09       33.52     16.38 o
   9  10   3        0.04        3.78      9.04 o
  10  10   3       16.39       10.30     14.85 o
  -9  11   3       71.27       52.62     18.32 o
  -8  11   3        4.11        5.82      9.11 o
  -7  11   3       21.14       21.23     15.86 o
  -6  11   3       49.44       39.94     17.72 o
  -5  11   3       99.56       86.74     17.88 o
  -4  11   3       18.10       17.69     13.34 o
  -3  11   3       23.09       26.68     12.83 o
  -2  11   3        0.85        4.40     10.05 o
  -1  11   3       13.69        9.65     10.17 o
   0  11   3       19.26       21.97     11.22 o
   1  11   3      190.23      199.05     16.84 o
   2  11   3       78.80       80.04     15.38 o
   3  11   3        8.27        8.74     12.84 o
   4  11   3        9.95        3.49      6.99 o
   5  11   3        0.68        9.64     14.72 o
   6  11   3       12.51        3.98      8.80 o
   7  11   3       35.58       37.93     16.65 o
   8  11   3        2.25        1.73      4.97 o
  -7  12   3        1.15       -0.15      3.90 o
  -6  12   3      112.24      141.07     17.69 o
  -5  12   3       21.79       21.17     16.09 o
  -4  12   3        1.24        6.14     11.44 o
  -3  12   3       40.07       31.55     13.55 o
  -2  12   3       33.39       23.86     14.24 o
  -1  12   3      186.06      216.12     30.09 o
   0  12   3      104.68       98.10     24.74 o
   1  12   3      171.84      148.63     23.80 o
   2  12   3        1.16        5.89     10.82 o
   3  12   3       52.33       38.68     24.10 o
   4  12   3        0.94        0.45      7.18 o
   5  12   3       11.86        9.43     16.53 o
   6  12   3       15.59       22.04     19.83 o
  -4  13   3        6.37        8.14     11.34 o
  -3  13   3        0.72        0.60      3.24 o
  -2  13   3       49.91       43.80     21.23 o
  -1  13   3       44.00       27.49     18.73 o
   0  13   3        1.71       -0.02     30.65 o
   1  13   3       29.80       22.58     21.61 o
   2  13   3        6.06        5.56      8.60 o
   3  13   3      126.22      117.26     22.60 o
 -16   0   4      112.25      159.02     30.81 o
 -15   0   4       84.39       33.34     37.40 o
 -14   0   4       67.73       59.97     19.14 o
 -13   0   4      839.83      806.21     46.39 o
 -12   0   4       13.62        1.92      5.45 o
 -11   0   4       78.28       71.92     15.83 o
 -10   0   4      886.86      939.27     30.01 o
  -9   0   4      320.89      312.32     22.26 o
  -8   0   4      762.13      795.67     36.95 o
  -7   0   4     1083.80     1197.10     44.34 o
  -6   0   4      108.91      120.59     11.70 o
  -5   0   4      222.35      222.83     11.20 o
  -4   0   4        4.05       16.04      9.07 o
  -3   0   4       36.91       35.33      6.19 o
  -2   0   4      484.28      403.30      7.90 o
  -1   0   4      415.26      473.98      8.07 o
   0   0   4        0.11        0.28      0.69 o
   1   0   4     3170.97     3517.13     25.82 o
   2   0   4      472.83      494.05     10.98 o
   3   0   4       51.74       39.35     11.17 o
   4   0   4      664.39      675.05     15.86 o
   5   0   4      457.26      418.44     14.76 o
   6   0   4     1052.85     1136.46     31.43 o
   7   0   4      189.11      194.01     15.27 o
   8   0   4     1470.24     1637.06     26.98 o
   9   0   4     1138.96     1292.91     26.69 o
  10   0   4     1129.09     1278.38     51.02 o
  11   0   4      348.49      298.08     24.66 o
  12   0   4      146.80      126.09     19.34 o
  13   0   4        9.87       22.08     26.53 o
  14   0   4      158.82      145.84     40.07 o
  15   0   4       18.73       29.74     26.71 o
 -16   1   4       12.32       15.26     16.19 o
 -15   1   4      234.27      219.94     20.03 o
 -14   1   4       21.88       22.79     11.96 o
 -13   1   4        2.23        1.72      5.00 o
 -12   1   4      136.50      119.73     11.98 o
 -11   1   4       33.79       32.14     10.83 o
 -10   1   4       20.94       19.84      9.93 o
  -9   1   4       22.50       16.29      9.35 o
  -8   1   4      461.62      476.78     11.65 o
  -7   1   4      231.25      208.29      9.39 o
  -6   1   4      579.58      602.85     11.04 o
  -5   1   4     2124.90     2340.85     16.89 o
  -4   1   4     1426.13     1553.42     11.67 o
  -3   1   4      169.65      131.65      5.57 o
  -2   1   4      850.12      825.18      7.87 o
  -1   1   4      112.51       90.10      4.50 o
   0   1   4     1723.00     1837.45      9.24 o
   1   1   4        6.39       12.55      4.55 o
   2   1   4     2442.83     2814.03     17.46 o
   3   1   4      850.21      862.41      8.38 o
   4   1   4      271.52      270.83      8.88 o
   5   1   4      508.31      534.79     11.21 o
   6   1   4      156.84      132.81      9.70 o
   7   1   4       85.84       75.44     10.40 o
   8   1   4       16.54        8.08      7.84 o
   9   1   4      311.45      282.13     13.06 o
  10   1   4       70.21       60.33     12.41 o
  11   1   4      343.25      341.16     15.03 o
  12   1   4      325.90      310.38     16.89 o
  13   1   4        5.42        4.24      8.87 o
  14   1   4       12.83       20.02     19.07 o
  15   1   4       23.18       28.98     22.76 o
 -16   2   4       23.05       15.64     20.66 o
 -15   2   4        0.25        0.77      2.81 o
 -14   2   4       52.65       41.33     12.60 o
 -13   2   4        2.64        1.33      2.87 o
 -12   2   4        7.17       10.79      8.68 o
 -11   2   4      236.62      250.09     13.37 o
 -10   2   4        2.32        0.47      3.11 o
  -9   2   4      152.51      160.61     10.94 o
  -8   2   4       82.36       70.74      9.49 o
  -7   2   4     1553.80     1725.12     16.59 o
  -6   2   4       33.52       24.89      7.21 o
  -5   2   4     1099.27     1140.03      9.65 o
  -4   2   4      247.34      258.26      6.08 o
  -3   2   4      249.31      244.25      5.91 o
  -2   2   4      227.20      211.80      5.52 o
  -1   2   4      762.20      811.86      8.60 o
   0   2   4     3926.46     4094.44     21.39 o
   1   2   4      304.27      312.99      6.32 o
   2   2   4      818.06      851.18     10.84 o
   3   2   4       81.36       71.96      5.51 o
   4   2   4      389.48      477.83      7.16 o
   5   2   4       71.70       55.26      8.37 o
   6   2   4      235.75      214.08     10.69 o
   7   2   4      532.40      529.75     13.10 o
   8   2   4      112.26       85.78     11.62 o
   9   2   4        7.12        4.22      3.74 o
  10   2   4      343.58      346.87     14.70 o
  11   2   4       17.19        8.88      8.92 o
  12   2   4      285.08      306.62     18.90 o
  13   2   4       20.20       14.15     14.72 o
  14   2   4      234.91      262.19     26.76 o
  15   2   4      247.24      255.00     25.19 o
 -16   3   4        2.19       -0.71     10.68 o
 -15   3   4        2.85        1.66      6.83 o
 -14   3   4        0.37        2.55      6.57 o
 -13   3   4       37.08       27.85     14.07 o
 -12   3   4       49.03       42.25     11.72 o
 -11   3   4       62.16       45.88     11.15 o
 -10   3   4      208.91      212.84     12.58 o
  -9   3   4       33.23       27.98      9.70 o
  -8   3   4      597.62      616.38     11.38 o
  -7   3   4        1.70        2.62      4.39 o
  -6   3   4      570.18      570.94      9.23 o
  -5   3   4      637.87      622.86      7.86 o
  -4   3   4      797.53      910.66     14.08 o
  -3   3   4      373.39      359.54      6.12 o
  -2   3   4        0.71        0.45      0.99 o
  -1   3   4      356.39      425.77      9.23 o
   0   3   4     1132.72     1239.58     10.40 o
   1   3   4       57.54       40.27      5.88 o
   2   3   4      221.49      220.05      6.68 o
   3   3   4       24.93       20.99      5.99 o
   4   3   4      311.42      302.14      7.62 o
   5   3   4       11.58        7.34      5.82 o
   6   3   4        5.55        1.23      2.26 o
   7   3   4       13.50        8.66      6.52 o
   8   3   4      205.14      197.33     11.92 o
   9   3   4        0.10        2.06      3.15 o
  10   3   4       86.78       89.86     12.81 o
  11   3   4        8.50        8.95      9.07 o
  12   3   4       31.02       19.96     16.21 o
  13   3   4       69.21       64.84     15.49 o
  14   3   4        2.42        1.62      7.56 o
 -15   4   4       18.56       25.91     19.07 o
 -14   4   4       35.71       44.33     19.85 o
 -13   4   4       23.49       30.05     14.80 o
 -12   4   4        0.59        7.12      7.50 o
 -11   4   4       16.07        8.73     10.14 o
 -10   4   4       95.14       94.15     13.97 o
  -9   4   4      392.54      387.86     16.52 o
  -8   4   4      445.31      451.85     12.88 o
  -7   4   4       24.80       11.01      8.07 o
  -6   4   4      732.28      716.15     12.38 o
  -5   4   4       86.12       85.76      5.91 o
  -4   4   4      324.40      295.29      8.87 o
  -3   4   4      249.15      208.76      8.48 o
  -2   4   4       40.74       30.90      7.54 o
  -1   4   4     2235.09     2445.53     30.87 o
   0   4   4      174.60      163.42      8.44 o
   1   4   4      241.16      247.03      6.56 o
   2   4   4       20.80       10.55      4.97 o
   3   4   4     2041.21     2173.57     26.94 o
   4   4   4     1371.68     1522.74     13.33 o
   5   4   4      110.44       88.75     10.68 o
   6   4   4       46.38       46.34     11.35 o
   7   4   4       23.99       12.81     10.98 o
   8   4   4       14.87        9.64     10.36 o
   9   4   4       87.85       60.45     13.76 o
  10   4   4      183.31      184.28     20.03 o
  11   4   4        1.21        2.75      9.89 o
  12   4   4     1039.67     1229.53     34.19 o
  13   4   4       71.70       45.57     17.51 o
  14   4   4      117.60      114.00     26.13 o
 -15   5   4        4.47        2.18      4.70 o
 -14   5   4      441.41      483.56     27.62 o
 -13   5   4      536.67      616.76     28.06 o
 -12   5   4       18.72       13.87     15.54 o
 -11   5   4      471.38      523.83     35.08 o
 -10   5   4      120.81      101.84     19.29 o
  -9   5   4      551.26      563.41     17.61 o
  -8   5   4      358.44      341.38     16.54 o
  -7   5   4       86.64       93.82     15.11 o
  -6   5   4      324.57      327.20     17.71 o
  -5   5   4        5.46        8.53      6.40 o
  -4   5   4      668.94      715.59     12.93 o
  -3   5   4       86.69       82.87      8.98 o
  -2   5   4       27.41       15.57      7.84 o
  -1   5   4      622.33      706.20     12.12 o
   0   5   4      298.00      302.50      9.81 o
   1   5   4      121.11      122.20      6.89 o
   2   5   4      211.28      178.18      7.47 o
   3   5   4     1101.52     1197.76     14.82 o
   4   5   4     1225.61     1280.83     22.64 o
   5   5   4       84.75       61.05     12.25 o
   6   5   4       16.49       15.29     11.72 o
   7   5   4       14.80        2.73      4.86 o
   8   5   4        9.76        4.10      4.05 o
   9   5   4        8.27        3.77      5.62 o
  10   5   4       21.14       22.29     14.15 o
  11   5   4        5.13        3.16      5.97 o
  12   5   4       27.99        8.59     14.49 o
  13   5   4       13.68        9.28     12.39 o
  14   5   4        4.39        0.52      4.24 o
 -14   6   4       19.58       12.17     13.87 o
 -13   6   4       60.15       41.99     16.13 o
 -12   6   4       76.14       71.37     16.42 o
 -11   6   4       46.30       45.29     19.07 o
 -10   6   4        0.50       11.68     15.30 o
  -9   6   4        4.89        3.01      3.95 o
  -8   6   4        0.01        4.02      5.78 o
  -7   6   4       80.44       79.85     16.81 o
  -6   6   4       17.58       14.95     13.98 o
  -5   6   4      108.22      106.02     10.42 o
  -4   6   4       52.12       51.71      9.16 o
  -3   6   4      256.06      268.42     11.33 o
  -2   6   4      182.45      199.23     10.19 o
  -1   6   4      145.85      136.76     10.07 o
   0   6   4       11.38        3.28      4.78 o
   1   6   4       43.62       34.63      9.93 o
   2   6   4      292.67      273.55     10.93 o
   3   6   4       58.58       38.41      8.35 o
   4   6   4        1.38        1.05      3.60 o
   5   6   4        5.18       10.14     10.27 o
   6   6   4      121.32       96.87     14.02 o
   7   6   4       10.50        6.97      8.60 o
   8   6   4       25.77       33.41     15.19 o
   9   6   4       14.64       13.91      9.78 o
  10   6   4        5.57        4.13      8.08 o
  11   6   4       89.60       79.40     17.32 o
  12   6   4       44.86       55.17     17.93 o
  13   6   4       14.60        6.26      8.59 o
 -14   7   4       23.66       14.92     15.32 o
 -13   7   4      107.80      113.78     18.05 o
 -12   7   4       38.81       26.53     14.98 o
 -11   7   4        6.32        4.27      9.66 o
 -10   7   4      311.36      281.60     18.59 o
  -9   7   4     1275.10     1472.04     21.84 o
  -8   7   4     1824.54     2125.75     35.15 o
  -7   7   4        0.24        3.08     13.28 o
  -6   7   4       10.81        3.77     11.49 o
  -5   7   4       11.17        6.93      7.01 o
  -4   7   4      193.04      171.36     11.39 o
  -3   7   4       37.67       30.46     10.61 o
  -2   7   4      152.22      123.59     11.03 o
  -1   7   4       83.86       77.68     10.65 o
   0   7   4       59.06       45.13     10.60 o
   1   7   4       20.99       17.97      9.47 o
   2   7   4      169.56      148.09     11.36 o
   3   7   4      248.04      225.89     12.04 o
   4   7   4     3516.53     4138.35     33.02 o
   5   7   4       12.77        7.57      9.37 o
   6   7   4      414.73      387.45     17.74 o
   7   7   4      260.01      230.69     14.52 o
   8   7   4       11.98        4.89      5.65 o
   9   7   4       88.55       82.47     16.44 o
  10   7   4       58.93       54.37     16.09 o
  11   7   4       57.01       45.93     18.20 o
  12   7   4        1.62        4.71     14.68 o
 -13   8   4        1.00       -0.05      1.60 o
 -12   8   4       78.32       56.19     22.10 o
 -11   8   4       12.56        9.23      9.99 o
 -10   8   4        0.38        2.76     13.41 o
  -9   8   4     1295.21     1457.05     29.56 o
  -8   8   4      149.47      163.23     16.61 o
  -7   8   4       57.49       55.45     14.94 o
  -6   8   4       12.25       -0.47     14.35 o
  -5   8   4        0.00        3.39      7.34 o
  -4   8   4        1.20        0.01      1.37 o
  -3   8   4       11.25       10.83     12.75 o
  -2   8   4       33.02       20.20     11.55 o
  -1   8   4      196.56      204.40     12.68 o
   0   8   4        2.22        2.70      4.27 o
   1   8   4        9.12        7.03      6.15 o
   2   8   4        0.64        3.34      8.51 o
   3   8   4      121.25      119.94     12.98 o
   4   8   4     2242.10     2650.30     28.78 o
   5   8   4     1275.48     1361.04     51.73 o
   6   8   4      457.44      426.56     43.81 o
   7   8   4      255.71      248.42     18.12 o
   8   8   4      162.69      123.17     21.91 o
   9   8   4       63.20       66.94     22.72 o
  10   8   4        5.63        4.92      7.68 o
  11   8   4        0.33        5.55      8.62 o
  12   8   4       91.86       51.06     19.81 o
 -12   9   4       72.75       54.64     25.43 o
 -11   9   4      209.26      220.83     21.07 o
 -10   9   4       40.02       40.37     18.09 o
  -9   9   4      109.56      125.51     17.38 o
  -8   9   4        8.03        3.67      8.51 o
  -7   9   4        1.73        0.08      1.28 o
  -6   9   4      360.16      360.15     34.37 o
  -5   9   4        0.01        4.16      8.37 o
  -4   9   4       22.52       21.77     10.45 o
  -3   9   4       10.43        4.18      4.30 o
  -2   9   4      239.10      233.31     13.45 o
  -1   9   4       91.70       86.93     12.33 o
   0   9   4       11.34        5.15      8.73 o
   1   9   4        6.51        4.18      3.79 o
   2   9   4      115.22      109.64     12.93 o
   3   9   4      290.33      278.04     14.03 o
   4   9   4       25.50       28.55     12.65 o
   5   9   4       16.98        2.32      4.81 o
   6   9   4        3.85        4.31      9.48 o
   7   9   4      368.82      349.52     20.77 o
   8   9   4       15.72       10.97     19.70 o
   9   9   4       19.10        6.70     13.18 o
  10   9   4       31.26       21.29     14.89 o
 -11  10   4       58.66       41.90     24.60 o
 -10  10   4       65.85       53.97     18.69 o
  -9  10   4        1.97        2.11     13.51 o
  -8  10   4       12.39        6.42      8.23 o
  -7  10   4       18.81       19.49     15.70 o
  -6  10   4      120.12      104.54     17.39 o
  -5  10   4       79.10       84.23     18.91 o
  -4  10   4        3.14        2.55      4.92 o
  -3  10   4      435.58      433.18     16.23 o
  -2  10   4      141.53      136.59     13.72 o
  -1  10   4       61.89       43.48     12.01 o
   0  10   4      751.46      814.51     28.63 o
   1  10   4       75.78       65.59     12.88 o
   2  10   4      145.95      152.02     13.23 o
   3  10   4       75.71       61.07     13.83 o
   4  10   4        0.03        0.46      1.89 o
   5  10   4       48.87       36.41     20.31 o
   6  10   4       14.01        5.83      8.81 o
   7  10   4       16.97       12.82     17.75 o
   8  10   4       20.50       11.71     14.98 o
   9  10   4        4.27       23.30     29.69 o
  -9  11   4        6.10        3.01      8.23 o
  -8  11   4        0.68        2.17      4.50 o
  -7  11   4       25.06       26.75     14.50 o
  -6  11   4       25.65       24.51     15.97 o
  -5  11   4        4.16        3.12      5.24 o
  -4  11   4      645.05      633.97     46.48 o
  -3  11   4        6.28        5.48     12.27 o
  -2  11   4      579.05      603.72     26.33 o
  -1  11   4     1023.23     1172.11     33.53 o
   0  11   4        1.32        3.21      6.37 o
   1  11   4      394.94      338.81     25.07 o
   2  11   4        4.30        3.65      5.41 o
   3  11   4        0.46        3.81      3.91 o
   4  11   4      204.30      243.65     23.06 o
   5  11   4        1.55        0.95      4.78 o
   6  11   4        1.88        1.64      3.58 o
   7  11   4        1.08        4.38      9.28 o
  -7  12   4      138.90      124.20     22.07 o
  -6  12   4       29.90       12.04     12.41 o
  -5  12   4       38.63       45.84     18.14 o
  -4  12   4       15.77       20.29     16.13 o
  -3  12   4        1.44        9.78     17.19 o
  -2  12   4        0.63       14.64     16.24 o
  -1  12   4        8.72       15.89     15.69 o
   0  12   4       19.51       16.32     18.46 o
   1  12   4        4.92        0.70      5.83 o
   2  12   4       32.20       18.86     16.27 o
   3  12   4       13.06       13.55     14.18 o
   4  12   4        0.91        3.74     12.11 o
   5  12   4        2.39       11.97     16.77 o
  -2  13   4        1.40        5.30      6.55 o
  -1  13   4        2.77       14.16     15.14 o
   0  13   4       52.56       37.33     25.37 o
   1  13   4        0.35       25.54     18.83 o
 -16   1   5       38.29       29.12     18.09 o
 -15   1   5       90.28      106.97     15.33 o
 -14   1   5       60.48       44.50     14.02 o
 -13   1   5       24.30       28.02     11.45 o
 -12   1   5      112.36      101.44     12.42 o
 -11   1   5        1.92        4.88      6.62 o
 -10   1   5       13.01       14.19      8.32 o
  -9   1   5        0.05        4.17      7.22 o
  -8   1   5        0.05        1.54      2.28 o
  -7   1   5      234.27      238.27     10.70 o
  -6   1   5      726.35      791.59     12.56 o
  -5   1   5     1819.94     1889.73     13.40 o
  -4   1   5       21.73       10.67      4.88 o
  -3   1   5      213.27      205.61      6.05 o
  -2   1   5       24.38       21.62      5.21 o
  -1   1   5      446.35      423.49      6.48 o
   0   1   5      168.41      171.17      5.40 o
   1   1   5     7933.22     8750.33     22.77 o
   2   1   5      438.58      469.71      8.28 o
   3   1   5      608.07      674.18      9.01 o
   4   1   5      102.75       84.35      5.91 o
   5   1   5       22.19       20.11      8.76 o
   6   1   5        0.22        1.94      3.05 o
   7   1   5      622.69      641.52     14.97 o
   8   1   5       86.93       68.97     13.07 o
   9   1   5      123.48      118.80     13.22 o
  10   1   5        7.19        1.80      4.39 o
  11   1   5       35.00       31.91     12.21 o
  12   1   5       16.82       14.48     15.72 o
  13   1   5       44.08       39.64     16.37 o
  14   1   5      112.33      144.71     32.32 o
 -16   2   5      115.50      181.89     21.44 o
 -15   2   5       81.76       84.47     17.20 o
 -14   2   5        5.36        4.14      6.47 o
 -13   2   5        0.06        2.24      7.10 o
 -12   2   5      111.36       86.05     12.73 o
 -11   2   5       17.02        5.88      7.18 o
 -10   2   5       43.79       30.76     11.27 o
  -9   2   5      849.68      963.14     16.31 o
  -8   2   5       36.46       27.76      9.30 o
  -7   2   5     1114.51     1215.86     16.84 o
  -6   2   5      324.76      310.50     10.05 o
  -5   2   5       47.75       31.57      6.21 o
  -4   2   5       59.95       50.53      5.46 o
  -3   2   5        0.05        1.11      1.18 o
  -2   2   5       80.01       57.09      5.40 o
  -1   2   5      369.32      397.82      6.67 o
   0   2   5       44.99       35.03      6.10 o
   1   2   5     1091.90     1130.12     10.26 o
   2   2   5       14.39       19.84      5.64 o
   3   2   5       75.60       67.12      6.17 o
   4   2   5      109.96      112.99      9.51 o
   5   2   5        6.61        1.62      2.67 o
   6   2   5      926.14      970.91     15.38 o
   7   2   5      402.46      402.61     14.13 o
   8   2   5     1455.93     1647.39     21.92 o
   9   2   5      250.93      251.94     13.84 o
  10   2   5      141.73      133.91     13.25 o
  11   2   5       75.04       65.91     14.06 o
  12   2   5       48.87       42.27     14.51 o
  13   2   5       70.69       44.74     18.19 o
  14   2   5      366.77      423.26     30.90 o
 -15   3   5        2.38        0.44      2.79 o
 -14   3   5        0.28        3.94      8.52 o
 -13   3   5      167.53      160.63     15.61 o
 -12   3   5        0.12        0.10      1.40 o
 -11   3   5       11.71        8.94     10.60 o
 -10   3   5      148.05      136.13     14.59 o
  -9   3   5       21.12       14.28      9.34 o
  -8   3   5      439.20      441.17     12.69 o
  -7   3   5      974.94      982.52     21.74 o
  -6   3   5      589.22      613.65     11.60 o
  -5   3   5      715.76      700.96      8.77 o
  -4   3   5        5.02        2.29      3.33 o
  -3   3   5      199.40      172.65      6.13 o
  -2   3   5      550.04      547.19      8.22 o
  -1   3   5      795.92      943.00     10.70 o
   0   3   5       25.24       19.14      6.07 o
   1   3   5       10.44       10.22      5.61 o
   2   3   5      253.11      263.41      7.68 o
   3   3   5      221.56      247.67      7.87 o
   4   3   5       45.59       29.45     11.68 o
   5   3   5       38.71       39.17      9.85 o
   6   3   5      600.11      577.40     13.80 o
   7   3   5      251.96      227.16     12.48 o
   8   3   5      876.12      898.49     18.03 o
   9   3   5       10.33        5.14      5.61 o
  10   3   5       34.34       28.29     12.76 o
  11   3   5      175.41      166.81     15.32 o
  12   3   5        6.63        2.33      6.76 o
  13   3   5      211.29      243.37     23.30 o
  14   3   5       11.57        3.12      6.19 o
 -15   4   5        0.16        2.68      5.25 o
 -14   4   5        7.51        9.31     14.38 o
 -13   4   5       34.95       38.52     14.92 o
 -12   4   5       31.00       24.50     14.80 o
 -11   4   5      162.89      163.22     16.40 o
 -10   4   5      198.56      172.93     15.65 o
  -9   4   5      312.62      323.31     16.42 o
  -8   4   5        1.08        3.29      5.38 o
  -7   4   5       38.57       29.49     12.27 o
  -6   4   5      620.34      647.59     17.42 o
  -5   4   5      442.10      432.87     10.53 o
  -4   4   5      250.45      255.77     10.03 o
  -3   4   5       49.50       41.11      8.13 o
  -2   4   5      400.63      376.50     10.42 o
  -1   4   5      125.49       90.40      8.72 o
   0   4   5      751.51      807.37     18.38 o
   1   4   5        9.13        2.24      3.49 o
   2   4   5      451.05      477.23      8.88 o
   3   4   5      628.47      636.18     14.01 o
   4   4   5      123.19      111.71     10.89 o
   5   4   5       70.44       54.05     11.52 o
   6   4   5      140.97      136.67     17.59 o
   7   4   5        1.88        0.37      1.34 o
   8   4   5       10.20        9.69      9.46 o
   9   4   5       15.86        1.72      9.26 o
  10   4   5       41.64       32.54     18.35 o
  11   4   5        2.05       10.39     13.73 o
  12   4   5       17.67       27.78     15.90 o
  13   4   5        0.02        9.33     10.64 o
 -15   5   5        0.01        7.74     12.78 o
 -14   5   5       83.70       70.47     22.45 o
 -13   5   5       17.97       13.42     18.70 o
 -12   5   5       73.98       54.77     20.12 o
 -11   5   5       65.43       63.68     19.49 o
 -10   5   5        7.54        2.39      4.72 o
  -9   5   5        1.38       -0.09     12.18 o
  -8   5   5      447.17      465.63     21.50 o
  -7   5   5      271.81      266.81     18.77 o
  -6   5   5       36.87       36.62     13.82 o
  -5   5   5       48.13       35.28      8.89 o
  -4   5   5       18.38       24.07      9.16 o
  -3   5   5      421.49      434.51     12.23 o
  -2   5   5      279.39      293.09     10.58 o
  -1   5   5        5.85        5.85      6.29 o
   0   5   5       68.47       42.78      8.97 o
   1   5   5      212.48      217.82     10.28 o
   2   5   5       48.33       36.80      9.28 o
   3   5   5       70.74       51.45      9.67 o
   4   5   5        0.08        0.00      0.18 o
   5   5   5      540.39      551.98     21.84 o
   6   5   5      994.28     1105.14     35.79 o
   7   5   5       13.70       14.20     15.39 o
   8   5   5       18.84       10.64     12.24 o
   9   5   5        9.68        7.31     14.00 o
  10   5   5        8.08       11.24     10.66 o
  11   5   5       36.17       27.65     15.32 o
  12   5   5       44.88       37.20     18.31 o
  13   5   5        0.73       13.90     14.86 o
 -14   6   5       32.71       32.83     21.21 o
 -13   6   5      336.37      384.87     27.38 o
 -12   6   5       30.76       20.29     15.74 o
 -11   6   5      101.82       79.69     20.74 o
 -10   6   5     1474.74     1706.47     34.41 o
  -9   6   5      506.25      503.30     32.94 o
  -8   6   5      137.85      136.30     18.42 o
  -7   6   5      334.34      343.69     27.69 o
  -6   6   5      106.31       93.60     17.04 o
  -5   6   5        9.53        6.21      6.79 o
  -4   6   5      109.91       91.55     10.25 o
  -3   6   5        5.88       11.97      9.05 o
  -2   6   5        4.92        8.39      7.35 o
  -1   6   5       66.91       52.18      9.91 o
   0   6   5       17.76       13.78      8.59 o
   1   6   5       27.49       23.36      9.59 o
   2   6   5       98.59       74.86     11.15 o
   3   6   5       33.66       31.02     10.00 o
   4   6   5     1064.92     1090.14     26.24 o
   5   6   5     2697.16     3162.64     40.17 o
   6   6   5     1091.30     1187.07     22.14 o
   7   6   5       30.07       22.60     13.29 o
   8   6   5       11.04        5.10      8.70 o
   9   6   5        0.02        3.01     10.22 o
  10   6   5       74.11       49.71     16.23 o
  11   6   5        6.39       15.85     21.01 o
  12   6   5       50.24       62.69     20.32 o
 -13   7   5       71.92       45.47     21.27 o
 -12   7   5       37.22       30.82     17.41 o
 -11   7   5        5.51       15.03     16.58 o
 -10   7   5      155.27      171.92     21.34 o
  -9   7   5      166.85      167.62     17.84 o
  -8   7   5      306.34      338.35     22.12 o
  -7   7   5      222.64      235.73     34.37 o
  -6   7   5        4.77        1.64      7.57 o
  -5   7   5        0.02        6.77      8.47 o
  -4   7   5        0.01        1.72      4.20 o
  -3   7   5        7.85        8.21      6.29 o
  -2   7   5       30.12       26.40     11.28 o
  -1   7   5       35.81       26.34     10.29 o
   0   7   5      113.76       88.99     11.42 o
   1   7   5      176.19      180.57     12.62 o
   2   7   5      707.84      689.67     25.44 o
   3   7   5     3793.94     4407.45     30.31 o
   4   7   5      599.87      608.90     23.81 o
   5   7   5       16.60       21.91     17.71 o
   6   7   5      186.57      173.23     21.10 o
   7   7   5      112.55       97.81     21.28 o
   8   7   5        0.06        4.42      9.11 o
   9   7   5        3.89        2.85      9.41 o
  10   7   5        6.60       12.05     11.03 o
  11   7   5       11.64        7.51      8.11 o
  12   7   5        8.74        0.58      8.41 o
 -12   8   5       15.80       27.15     20.74 o
 -11   8   5       22.82       26.87     23.23 o
 -10   8   5       10.92        4.45     12.75 o
  -9   8   5      185.83      185.00     17.29 o
  -8   8   5       79.47       79.38     16.72 o
  -7   8   5      101.11       95.85     20.77 o
  -6   8   5        6.12        1.42      4.28 o
  -5   8   5      191.95      196.69     16.85 o
  -4   8   5        5.78        9.24      8.07 o
  -3   8   5       31.28       34.65     11.11 o
  -2   8   5       18.92       13.34     10.40 o
  -1   8   5        9.03        5.45      4.53 o
   0   8   5        1.45        1.97      4.93 o
   1   8   5        4.88        1.79      3.58 o
   2   8   5       85.07       72.22     11.82 o
   3   8   5      135.00      128.58     13.49 o
   4   8   5        1.33        2.82      5.73 o
   5   8   5       28.39       25.16     18.70 o
   6   8   5        0.26        5.09     10.76 o
   7   8   5       39.95       21.05     22.03 o
   8   8   5        1.86       11.49     20.22 o
   9   8   5        8.86       12.77     24.84 o
  10   8   5       33.33       21.82     19.16 o
  11   8   5        0.01        3.11     10.95 o
 -11   9   5       57.82       57.97     22.51 o
 -10   9   5        0.34        3.55      6.09 o
  -9   9   5       95.32       86.98     16.76 o
  -8   9   5       16.22       22.29     13.41 o
  -7   9   5      157.28      131.23     21.84 o
  -6   9   5      584.66      591.18     26.02 o
  -5   9   5       15.38       17.06     13.01 o
  -4   9   5       33.02       14.03     11.03 o
  -3   9   5       27.64       23.72     11.74 o
  -2   9   5       73.34       56.16     11.94 o
  -1   9   5      279.25      323.50     14.85 o
   0   9   5       74.14       68.31     12.71 o
   1   9   5       95.65      112.09     12.55 o
   2   9   5       52.00       38.76     12.93 o
   3   9   5      145.63      146.83     17.20 o
   4   9   5       95.18       63.22     19.33 o
   5   9   5       79.91       67.42     20.68 o
   6   9   5        3.87        2.74     11.56 o
   7   9   5       50.79       70.38     22.03 o
   8   9   5      122.96      113.64     24.42 o
   9   9   5       58.78       53.74     25.15 o
  10   9   5        0.00        5.89     15.42 o
 -10  10   5       16.05       17.95     14.68 o
  -9  10   5        2.88        5.23     10.13 o
  -8  10   5        0.06        2.94      6.13 o
  -7  10   5      356.76      337.50     21.85 o
  -6  10   5      248.81      271.94     24.86 o
  -5  10   5      484.37      459.31     31.37 o
  -4  10   5       68.64       60.79     15.42 o
  -3  10   5      103.39       85.53     13.02 o
  -2  10   5        2.60        2.57     11.51 o
  -1  10   5      149.52      128.28     14.54 o
   0  10   5      316.67      318.56     16.42 o
   1  10   5       19.06       22.73     12.67 o
   2  10   5       39.38       28.72     13.59 o
   3  10   5        0.89        4.52      9.13 o
   4  10   5       41.08       33.32     20.03 o
   5  10   5        7.85       -2.66     73.26 o
   6  10   5       42.16        4.30     12.82 o
   7  10   5       15.15       13.29     18.88 o
   8  10   5        2.49        9.29     12.75 o
  -8  11   5       23.10       31.07     17.95 o
  -7  11   5        1.14        3.76      6.62 o
  -6  11   5      222.86      245.50     20.96 o
  -5  11   5       58.00       59.83     20.39 o
  -4  11   5       52.59       56.59     21.27 o
  -3  11   5      132.23      125.94     17.86 o
  -2  11   5        0.17        6.66     11.04 o
  -1  11   5       26.02       18.56     13.26 o
   0  11   5      230.72      258.39     24.34 o
   1  11   5      101.64      100.23     15.59 o
   2  11   5       15.73       15.39     12.07 o
   3  11   5       14.27        5.28      8.32 o
   4  11   5       13.09        0.09      8.73 o
   5  11   5        9.86        0.63      7.36 o
   6  11   5       30.49       26.41     15.75 o
  -5  12   5      599.26      717.65     29.00 o
  -4  12   5       57.55       54.29     22.63 o
  -3  12   5       35.39       27.56     20.78 o
  -2  12   5       40.00       45.81     16.91 o
  -1  12   5      201.31      228.18     20.87 o
   0  12   5       23.32        3.88      6.40 o
   1  12   5       11.62        3.90      7.85 o
   2  12   5        0.23        2.73      7.55 o
   3  12   5       12.42       18.41     19.44 o
 -15   0   6        0.01        0.10      7.89 o
 -14   0   6        1.38        8.85     12.80 o
 -13   0   6      426.70      403.60     23.76 o
 -12   0   6      154.53      112.90     17.25 o
 -11   0   6       35.70       16.62     13.29 o
 -10   0   6      263.69      254.31     23.33 o
  -9   0   6        0.58        4.82      6.92 o
  -8   0   6       37.34       41.83     15.11 o
  -7   0   6      572.69      582.69     19.57 o
  -6   0   6      156.12      128.90     13.85 o
  -5   0   6      325.90      315.40     16.83 o
  -4   0   6       29.06       22.98      8.83 o
  -3   0   6     1249.13     1310.37     14.47 o
  -2   0   6     1305.58     1507.57     25.44 o
  -1   0   6      229.72      254.22      9.11 o
   0   0   6     2246.71     2537.02     22.79 o
   1   0   6      128.21      139.12      9.67 o
   2   0   6     1778.68     1942.27     18.92 o
   3   0   6      110.76      121.87      9.70 o
   4   0   6       22.19       16.89     13.75 o
   5   0   6        3.23        6.46      8.61 o
   6   0   6       14.37        8.37      8.33 o
   7   0   6       75.19       59.50     17.26 o
   8   0   6       31.11       23.75     16.62 o
   9   0   6      365.34      342.30     30.36 o
  10   0   6       46.93       36.20     18.13 o
  11   0   6       44.62       45.60     22.02 o
  12   0   6       20.00       24.87     19.01 o
  13   0   6       13.78       19.70     21.13 o
 -15   1   6       10.45        4.14      7.57 o
 -14   1   6        6.79        7.32      8.97 o
 -13   1   6       38.95       41.44     12.85 o
 -12   1   6        0.02        0.09      0.72 o
 -11   1   6       76.80       91.55     12.81 o
 -10   1   6        5.92        4.14      6.85 o
  -9   1   6        0.62        1.64      3.19 o
  -8   1   6       10.68        0.65      4.75 o
  -7   1   6      119.82       99.86      9.79 o
  -6   1   6      195.71      181.02     10.45 o
  -5   1   6       53.22       40.28      7.22 o
  -4   1   6        8.37        6.94      5.93 o
  -3   1   6      947.83     1031.01     12.33 o
  -2   1   6        0.09        1.28      0.92 o
  -1   1   6     1385.89     1564.65     11.61 o
   0   1   6      811.99      920.58      9.61 o
   1   1   6      121.80      116.06      6.40 o
   2   1   6       51.51       35.96      7.09 o
   3   1   6     2328.84     2567.15     22.99 o
   4   1   6       35.03       39.32     10.16 o
   5   1   6       35.87       20.53     10.93 o
   6   1   6        0.23        0.35      1.69 o
   7   1   6      230.59      205.21     14.18 o
   8   1   6      404.61      385.76     15.55 o
   9   1   6      103.84      109.92     12.99 o
  10   1   6       18.15       14.53      8.46 o
  11   1   6        0.18        4.95      6.68 o
  12   1   6       22.45       23.87     13.15 o
  13   1   6       56.39       50.60     15.65 o
 -15   2   6       26.97       20.35     17.04 o
 -14   2   6       24.26       34.55     14.53 o
 -13   2   6       23.98       12.58     13.79 o
 -12   2   6        3.66       -1.19     10.83 o
 -11   2   6       45.64       46.08     13.75 o
 -10   2   6        0.85        2.75      6.38 o
  -9   2   6       20.75       18.99      9.66 o
  -8   2   6      125.83      109.35     10.98 o
  -7   2   6      378.12      333.61     16.14 o
  -6   2   6      389.15      366.91     11.15 o
  -5   2   6     1351.39     1418.38     16.18 o
  -4   2   6       75.14       70.55      6.80 o
  -3   2   6       12.68       12.04      6.08 o
  -2   2   6      264.30      253.20      6.93 o
  -1   2   6      176.90      181.59      6.61 o
   0   2   6       29.22       23.94      6.33 o
   1   2   6        1.10        4.70      4.54 o
   2   2   6        1.36        1.80      2.73 o
   3   2   6      193.46      176.22      8.22 o
   4   2   6      394.17      385.31     11.87 o
   5   2   6      488.98      483.93     13.69 o
   6   2   6       69.14       71.36     12.13 o
   7   2   6     1885.50     2194.83     23.39 o
   8   2   6      152.35      136.56     13.41 o
   9   2   6       84.92       69.08     12.99 o
  10   2   6        1.20        0.62      3.24 o
  11   2   6       39.89       32.31     14.47 o
  12   2   6        1.66        4.88      9.46 o
  13   2   6       16.97        6.92     15.03 o
 -15   3   6        8.82        8.32     10.90 o
 -14   3   6        3.16        2.69      4.20 o
 -13   3   6       13.19       15.67     13.96 o
 -12   3   6       33.18       31.66     14.62 o
 -11   3   6       45.25       41.29     14.21 o
 -10   3   6        4.60        3.50      6.76 o
  -9   3   6      996.04      940.19     23.10 o
  -8   3   6      139.95      132.73     14.49 o
  -7   3   6       49.28       58.21     12.13 o
  -6   3   6       42.71       39.72     11.04 o
  -5   3   6      182.96      162.28      9.13 o
  -4   3   6      827.45      872.49     12.61 o
  -3   3   6      756.91      713.30      9.75 o
  -2   3   6        0.19        0.83      1.03 o
  -1   3   6       31.40       34.56      7.08 o
   0   3   6      103.66      100.49      7.62 o
   1   3   6       51.87       42.15      7.55 o
   2   3   6       45.24       52.34      7.84 o
   3   3   6      764.53      793.42     21.51 o
   4   3   6      134.34      117.27     10.56 o
   5   3   6     2022.87     2285.63     21.86 o
   6   3   6        9.65        9.40      6.27 o
   7   3   6       95.59       68.78     12.56 o
   8   3   6      515.08      574.59     16.33 o
   9   3   6       11.77        6.41      8.39 o
  10   3   6       21.25       20.71     18.72 o
  11   3   6      146.15      142.54     17.82 o
  12   3   6        4.67       10.66     14.68 o
  13   3   6        0.31       20.57     16.97 o
 -14   4   6        3.84        4.79     13.17 o
 -13   4   6        0.60        8.54     12.90 o
 -12   4   6        0.01        2.96      4.92 o
 -11   4   6       38.00       30.48     14.84 o
 -10   4   6      556.90      510.24     20.22 o
  -9   4   6        4.95        4.35      9.93 o
  -8   4   6     1411.63     1435.48     40.46 o
  -7   4   6      270.29      245.46     15.05 o
  -6   4   6       67.11       50.88     12.70 o
  -5   4   6        1.09        3.88      7.18 o
  -4   4   6        0.56        1.55      2.62 o
  -3   4   6      190.73      181.25     10.80 o
  -2   4   6       21.17       20.98      8.76 o
  -1   4   6      297.79      305.94     11.48 o
   0   4   6       33.22       30.20      7.40 o
   1   4   6       68.28       56.69      7.98 o
   2   4   6        0.05        3.68      6.53 o
   3   4   6      220.88      192.79     18.19 o
   4   4   6       24.15       26.19     17.27 o
   5   4   6       35.97       30.18     15.50 o
   6   4   6       40.17       46.69     17.11 o
   7   4   6     1018.57     1165.50     27.89 o
   8   4   6      233.68      235.54     21.67 o
   9   4   6      634.99      708.45     26.67 o
  10   4   6       37.53       35.23     21.71 o
  11   4   6        2.44        0.53      4.96 o
  12   4   6      121.80      160.31     22.77 o
 -14   5   6       76.33       74.52     23.88 o
 -13   5   6      299.83      340.62     34.46 o
 -12   5   6       93.05      106.23     21.42 o
 -11   5   6       47.99       43.83     21.36 o
 -10   5   6        0.38        1.22     10.56 o
  -9   5   6       88.75      100.69     17.54 o
  -8   5   6      778.76      883.22     25.21 o
  -7   5   6      269.10      257.49     31.88 o
  -6   5   6      156.50      128.82     16.56 o
  -5   5   6       72.05       53.40     13.05 o
  -4   5   6      301.44      288.28     13.75 o
  -3   5   6      114.39      104.80     10.44 o
  -2   5   6       55.92       44.06      9.56 o
  -1   5   6      141.57      126.25     10.92 o
   0   5   6      377.66      379.41     11.87 o
   1   5   6      251.38      273.98     11.44 o
   2   5   6       79.37       72.16     10.62 o
   3   5   6        0.00        1.56      3.70 o
   4   5   6      553.92      574.37     23.07 o
   5   5   6      390.20      394.37     22.40 o
   6   5   6       21.17       30.87     15.79 o
   7   5   6       11.95        5.59      8.95 o
   8   5   6        0.68        0.60      8.24 o
   9   5   6      359.38      375.59     25.70 o
  10   5   6        0.05        0.28      1.77 o
  11   5   6        0.67        1.32      3.35 o
  12   5   6        0.05        3.45      4.35 o
 -13   6   6       15.00       11.80     22.06 o
 -12   6   6      239.82      265.71     23.09 o
 -11   6   6        1.58        8.10      8.05 o
 -10   6   6      199.25      225.84     21.31 o
  -9   6   6        8.01       10.06     13.69 o
  -8   6   6      100.47      103.30     18.53 o
  -7   6   6        4.34        2.05     10.02 o
  -6   6   6       57.74       54.90     18.13 o
  -5   6   6       29.14       31.95     12.91 o
  -4   6   6       63.86       57.19     11.57 o
  -3   6   6       32.27       33.19     10.50 o
  -2   6   6      364.30      390.02     14.27 o
  -1   6   6      829.87      841.52     15.93 o
   0   6   6      507.67      527.60     14.52 o
   1   6   6      559.25      598.19     19.49 o
   2   6   6      620.98      631.53     15.74 o
   3   6   6      193.63      172.90     16.19 o
   4   6   6      431.81      453.04     27.78 o
   5   6   6       25.43       23.22     14.37 o
   6   6   6       37.51       24.98     17.97 o
   7   6   6       60.87       51.89     20.05 o
   8   6   6        8.54        0.15      3.27 o
   9   6   6        6.69        5.27     13.04 o
  10   6   6       43.32       38.70     18.42 o
  11   6   6        0.17        5.04      9.86 o
 -13   7   6       12.10       11.46     26.79 o
 -12   7   6        0.51        4.00     10.76 o
 -11   7   6        7.53       12.82     13.43 o
 -10   7   6       32.37       27.01     22.35 o
  -9   7   6      190.47      211.25     23.99 o
  -8   7   6       95.13      100.89     19.08 o
  -7   7   6       97.50      100.82     18.65 o
  -6   7   6       90.92       87.46     14.31 o
  -5   7   6       10.73        6.37      8.55 o
  -4   7   6        7.43        8.36      7.73 o
  -3   7   6       38.22       29.59     12.67 o
  -2   7   6       69.54       59.21     12.01 o
  -1   7   6       79.46       61.00     11.68 o
   0   7   6      170.69      151.92     12.77 o
   1   7   6      275.70      277.03     14.05 o
   2   7   6       62.93       52.22     11.78 o
   3   7   6       73.16       59.81     15.02 o
   4   7   6     1512.92     1738.85     32.68 o
   5   7   6      273.17      242.71     20.97 o
   6   7   6        0.54        0.36      1.24 o
   7   7   6       43.78       27.65     18.43 o
   8   7   6        5.19        8.93     13.09 o
   9   7   6        0.13        1.67     25.20 o
  10   7   6       12.18        7.62     17.18 o
 -12   8   6       16.12       13.29     16.39 o
 -11   8   6       49.90       50.29     21.32 o
 -10   8   6        0.47        8.91      9.06 o
  -9   8   6       91.74       52.77     26.01 o
  -8   8   6      192.33      199.78     19.96 o
  -7   8   6      470.55      471.25     24.99 o
  -6   8   6       45.62       40.40     18.53 o
  -5   8   6       56.87       59.37     14.70 o
  -4   8   6        4.95        8.54     10.92 o
  -3   8   6       70.57       55.17     11.95 o
  -2   8   6       21.39       15.91     11.03 o
  -1   8   6      148.07      146.72     13.00 o
   0   8   6       33.31       29.22     12.01 o
   1   8   6       31.52       29.90     10.13 o
   2   8   6       29.42       21.04     11.33 o
   3   8   6      235.76      220.59     18.48 o
   4   8   6       45.80       47.11     19.37 o
   5   8   6      695.95      673.16     27.07 o
   6   8   6       72.35       51.22     21.41 o
   7   8   6      152.66      144.20     23.33 o
   8   8   6       18.81       15.55     18.41 o
   9   8   6       15.39       17.05     18.40 o
  10   8   6        0.48        9.62     22.57 o
 -10   9   6        7.65       21.26     22.11 o
  -9   9   6        7.02        9.06     12.76 o
  -8   9   6       92.02       94.69     19.99 o
  -7   9   6        0.87        7.04     14.87 o
  -6   9   6      242.99      252.20     22.60 o
  -5   9   6       12.68        7.61     16.69 o
  -4   9   6      348.83      354.98     24.49 o
  -3   9   6       52.67       47.37     12.92 o
  -2   9   6       17.78        3.93      6.55 o
  -1   9   6       10.68        7.40      8.77 o
   0   9   6       11.24        5.46      8.04 o
   1   9   6      130.45      118.23     14.02 o
   2   9   6        1.20        0.44      2.78 o
   3   9   6      661.28      742.75     23.36 o
   4   9   6      141.04      100.86     21.83 o
   5   9   6      408.30      401.75     25.23 o
   6   9   6      286.82      341.75     35.53 o
   7   9   6      236.58      211.21     23.03 o
   8   9   6       31.89       14.26     16.35 o
  -9  10   6       95.32       84.01     20.89 o
  -8  10   6       48.74       53.07     19.08 o
  -7  10   6       30.42        8.59     20.44 o
  -6  10   6        3.77        6.51     20.29 o
  -5  10   6       11.50       14.82     14.93 o
  -4  10   6      858.82      939.68     25.68 o
  -3  10   6        8.50        5.60      8.50 o
  -2  10   6        5.64        3.88      8.94 o
  -1  10   6       35.41       20.81     11.91 o
   0  10   6       41.27       33.37     13.60 o
   1  10   6        6.65        6.36      7.86 o
   2  10   6       10.01        6.18      9.93 o
   3  10   6        2.23        1.23      4.51 o
   4  10   6      115.07       99.88     24.93 o
   5  10   6      122.56      101.44     26.61 o
   6  10   6       37.49        2.57     17.60 o
   7  10   6        0.08        5.42     11.89 o
  -7  11   6       20.57       33.99     16.70 o
  -6  11   6      337.70      403.54     45.41 o
  -5  11   6      423.44      408.23     46.66 o
  -4  11   6      105.69       97.10     19.65 o
  -3  11   6       76.34       52.42     17.24 o
  -2  11   6       49.89       38.60     14.11 o
  -1  11   6      101.12      110.77     14.96 o
   0  11   6        4.99        1.70      2.67 o
   1  11   6        2.15        4.02      5.51 o
   2  11   6       22.26       12.08     10.30 o
   3  11   6      128.36      153.10     19.25 o
   4  11   6       34.05       28.84     21.01 o
   5  11   6        9.97        1.18      5.70 o
  -2  12   6        0.60        0.04      4.32 o
  -1  12   6       51.72       32.37     17.41 o
   0  12   6        5.82       18.23     18.79 o
 -15   1   7        0.30        3.26      8.55 o
 -14   1   7       17.94       13.74     13.34 o
 -13   1   7        6.22        1.30      5.41 o
 -12   1   7        5.42        3.22      5.25 o
 -11   1   7       23.18       12.95     10.76 o
 -10   1   7      140.82      124.30     15.16 o
  -9   1   7       91.19       83.90     11.65 o
  -8   1   7        0.07        1.46      4.55 o
  -7   1   7       17.87       19.57     10.59 o
  -6   1   7      574.19      574.94     16.01 o
  -5   1   7       23.49       20.33      8.41 o
  -4   1   7      714.39      696.43     10.72 o
  -3   1   7        0.18        1.13      2.77 o
  -2   1   7      246.10      230.70      7.61 o
  -1   1   7        5.68        3.52      2.64 o
   0   1   7       18.53       19.56      6.88 o
   1   1   7      204.74      242.33      8.17 o
   2   1   7      194.92      192.02      9.34 o
   3   1   7       30.18       27.49      9.80 o
   4   1   7       87.90       70.62     12.22 o
   5   1   7       69.87       48.79     12.73 o
   6   1   7      169.89      167.50     12.98 o
   7   1   7       18.68       13.41      8.64 o
   8   1   7      327.19      329.84     16.15 o
   9   1   7      378.25      376.84     17.85 o
  10   1   7        0.00        1.02      3.74 o
  11   1   7       66.42       71.19     16.14 o
  12   1   7        4.86        4.31      8.57 o
 -14   2   7        4.02        4.28      7.50 o
 -13   2   7        6.45        8.90     10.41 o
 -12   2   7        0.24        4.17      7.15 o
 -11   2   7      328.90      292.31     18.26 o
 -10   2   7        4.47        2.80      4.76 o
  -9   2   7      185.76      163.94     15.81 o
  -8   2   7      368.40      345.53     18.69 o
  -7   2   7      527.90      508.00     17.55 o
  -6   2   7     1500.80     1561.64     25.63 o
  -5   2   7      201.19      180.46      8.94 o
  -4   2   7      414.84      442.15      9.65 o
  -3   2   7      211.28      193.26      8.44 o
  -2   2   7       33.71       29.86      6.85 o
  -1   2   7      184.20      162.21      8.57 o
   0   2   7      240.43      231.31      9.82 o
   1   2   7      148.46      123.38      8.34 o
   2   2   7      270.15      250.46      9.93 o
   3   2   7       69.13       55.64     10.92 o
   4   2   7        4.72        5.42      9.09 o
   5   2   7      235.16      227.00     13.94 o
   6   2   7       39.21       33.29     11.91 o
   7   2   7       30.49       30.35     11.88 o
   8   2   7        4.47        8.67      6.88 o
   9   2   7      153.25      162.22     17.84 o
  10   2   7       17.23        4.08     10.50 o
  11   2   7        3.12        2.70      5.76 o
  12   2   7        0.02        7.79      9.53 o
 -14   3   7        3.33        0.65      3.74 o
 -13   3   7       16.88       23.44     15.51 o
 -12   3   7      149.54      149.48     18.20 o
 -11   3   7       30.17       38.99     15.65 o
 -10   3   7      259.97      245.46     16.53 o
  -9   3   7       79.01       62.99     13.39 o
  -8   3   7      616.00      627.86     23.26 o
  -7   3   7      438.01      418.19     17.09 o
  -6   3   7     2244.80     2488.10     28.20 o
  -5   3   7      325.05      326.20     14.02 o
  -4   3   7      106.39       85.26      9.92 o
  -3   3   7       54.99       51.40      9.29 o
  -2   3   7      211.95      197.53      9.84 o
  -1   3   7        0.64        0.63      1.34 o
   0   3   7       47.46       38.36      9.10 o
   1   3   7       52.91       58.84      8.87 o
   2   3   7        2.82        1.40      3.18 o
   3   3   7      289.75      265.59     14.43 o
   4   3   7     1576.80     1867.79     50.74 o
   5   3   7      702.40      727.15     20.84 o
   6   3   7     1616.30     1729.67     26.52 o
   7   3   7      184.99      163.89     17.45 o
   8   3   7      413.82      386.84     27.09 o
   9   3   7        3.78        2.47      6.36 o
  10   3   7       26.62       20.29     16.16 o
  11   3   7       92.23      126.06     19.62 o
  12   3   7        7.21       13.21     13.81 o
 -14   4   7       46.07       43.10     19.88 o
 -13   4   7       43.50       28.88     15.11 o
 -12   4   7      190.37      210.66     18.57 o
 -11   4   7        1.21       -0.46     11.75 o
 -10   4   7      302.63      278.10     18.58 o
  -9   4   7       20.91       13.62     10.77 o
  -8   4   7      177.32      174.98     16.22 o
  -7   4   7        3.15        9.18      8.73 o
  -6   4   7       35.32       26.06     13.68 o
  -5   4   7      224.84      209.18     16.12 o
  -4   4   7       13.97       15.67     10.00 o
  -3   4   7      176.99      152.57     12.33 o
  -2   4   7       24.41       20.09      9.17 o
  -1   4   7       99.30       90.87     11.10 o
   0   4   7        3.75        4.71      5.61 o
   1   4   7       73.49       53.93     10.56 o
   2   4   7      206.66      225.39     14.68 o
   3   4   7       63.57       51.34     18.28 o
   4   4   7      599.28      595.70     24.13 o
   5   4   7      189.98      181.22     20.74 o
   6   4   7       62.96       62.53     20.81 o
   7   4   7      272.68      259.35     21.84 o
   8   4   7      118.42      112.07     31.52 o
   9   4   7        2.25        2.61      7.64 o
  10   4   7       83.78       74.18     21.21 o
  11   4   7       98.79       84.75     24.29 o
 -13   5   7      187.02      170.25     23.42 o
 -12   5   7       36.63       27.28     22.38 o
 -11   5   7      482.38      469.37     27.32 o
 -10   5   7       31.58       33.20     16.94 o
  -9   5   7      455.85      492.31     45.41 o
  -8   5   7      113.38       92.86     18.26 o
  -7   5   7        1.11        4.48     13.18 o
  -6   5   7       14.46       10.23     10.37 o
  -5   5   7        5.32        1.03      2.05 o
  -4   5   7      238.49      228.09     12.90 o
  -3   5   7       19.56       15.06      6.81 o
  -2   5   7      247.52      227.41     13.01 o
  -1   5   7      233.30      221.29     12.66 o
   0   5   7        5.73        6.04      7.58 o
   1   5   7        3.82        1.10      3.03 o
   2   5   7        0.01        7.24     11.70 o
   3   5   7       14.27       17.14     14.65 o
   4   5   7       66.07       53.46     18.51 o
   5   5   7       59.10       41.01     17.57 o
   6   5   7      532.71      561.68     41.05 o
   7   5   7      342.31      350.19     24.17 o
   8   5   7      181.79      189.98     20.97 o
   9   5   7       47.72       54.09     23.14 o
  10   5   7        6.37       11.35     13.40 o
  11   5   7        6.24        7.88     22.31 o
 -12   6   7       12.75       -1.03     26.18 o
 -11   6   7        8.30        1.28     13.55 o
 -10   6   7       46.51       47.79     20.31 o
  -9   6   7        1.28        0.37     10.26 o
  -8   6   7        0.57       -0.03      4.38 o
  -7   6   7      114.36      112.35     18.71 o
  -6   6   7      182.86      161.79     15.48 o
  -5   6   7       88.65       86.62     13.78 o
  -4   6   7       88.94       73.01     13.75 o
  -3   6   7       88.59       77.97     11.70 o
  -2   6   7      795.88      741.15     17.78 o
  -1   6   7      149.77      127.69     12.40 o
   0   6   7      590.47      624.62     15.93 o
   1   6   7      116.26      117.54     12.63 o
   2   6   7       52.09       32.48     13.92 o
   3   6   7      191.30      170.69     16.04 o
   4   6   7       34.76       31.39     17.12 o
   5   6   7      256.21      282.30     22.42 o
   6   6   7       40.87       23.21     17.43 o
   7   6   7        0.90        1.82      3.09 o
   8   6   7        0.75        4.78      9.43 o
   9   6   7       21.43       28.54     17.28 o
  10   6   7        3.18        3.35     18.71 o
 -12   7   7       19.63       18.27     21.13 o
 -11   7   7       18.34       17.99     17.76 o
 -10   7   7       10.89       14.06     14.18 o
  -9   7   7        7.34       10.46     19.79 o
  -8   7   7       12.40       13.40     21.31 o
  -7   7   7       14.29        3.30     10.01 o
  -6   7   7       22.09       24.47     12.74 o
  -5   7   7      175.76      178.11     15.71 o
  -4   7   7      171.14      151.99     16.98 o
  -3   7   7       40.91       42.80     12.24 o
  -2   7   7      980.20     1076.84     33.29 o
  -1   7   7      616.58      596.83     16.12 o
   0   7   7      459.37      512.09     16.05 o
   1   7   7        3.96        7.03      6.69 o
   2   7   7      236.77      218.20     17.41 o
   3   7   7      281.69      291.91     18.15 o
   4   7   7       10.12        5.01     10.39 o
   5   7   7       43.48       35.73     22.24 o
   6   7   7      152.31      127.81     21.78 o
   7   7   7       39.39       18.31     15.48 o
   8   7   7       66.90       71.56     25.11 o
   9   7   7      109.51      101.68     29.31 o
 -11   8   7        6.10        2.86      7.16 o
 -10   8   7       38.38       38.98     20.60 o
  -9   8   7      141.06      159.51     20.71 o
  -8   8   7      205.16      258.87     23.85 o
  -7   8   7      189.48      213.85     28.31 o
  -6   8   7        0.41       10.91     12.13 o
  -5   8   7       19.44       20.79     14.71 o
  -4   8   7       38.16       31.91     14.75 o
  -3   8   7       29.54       15.61     10.67 o
  -2   8   7      118.88      116.40     13.04 o
  -1   8   7       26.52       18.94      8.79 o
   0   8   7      159.83      174.45     13.21 o
   1   8   7        2.43        1.25      1.88 o
   2   8   7      190.69      202.30     23.59 o
   3   8   7        7.56        2.11      4.04 o
   4   8   7       97.17       63.24     22.16 o
   5   8   7      176.18      198.26     23.73 o
   6   8   7       95.59       87.97     24.15 o
   7   8   7       44.30       43.06     24.29 o
   8   8   7       30.61       22.81     18.13 o
  -9   9   7       57.94       36.82     21.84 o
  -8   9   7      252.41      275.56     26.79 o
  -7   9   7       10.95        5.36     24.77 o
  -6   9   7       77.81       79.21     17.90 o
  -5   9   7      170.10      168.91     16.64 o
  -4   9   7      228.92      257.57     19.24 o
  -3   9   7        1.33        5.01      6.44 o
  -2   9   7       88.06       79.57     14.44 o
  -1   9   7       55.86       37.74     13.36 o
   0   9   7       14.46        9.25      6.35 o
   1   9   7       50.90       47.39     17.63 o
   2   9   7      274.17      283.73     20.76 o
   3   9   7        7.96        9.53     11.78 o
   4   9   7       73.10       43.41     22.89 o
   5   9   7       30.92       35.75     21.96 o
   6   9   7        2.59        4.12     11.80 o
   7   9   7      182.99      211.32     26.69 o
  -7  10   7      263.52      289.18     25.66 o
  -6  10   7      344.30      336.44     29.75 o
  -5  10   7        9.17        2.46     11.28 o
  -4  10   7        0.10        4.17      7.19 o
  -3  10   7        2.81        3.17      7.48 o
  -2  10   7       18.71       11.00     10.27 o
  -1  10   7       11.53        8.59      7.56 o
   0  10   7      106.90      118.80     15.36 o
   1  10   7       21.86       20.55     15.84 o
   2  10   7       25.68       17.30     13.95 o
   3  10   7        7.58        6.08      7.39 o
   4  10   7        7.38        3.13     19.85 o
   5  10   7        6.26       10.89     29.46 o
  -4  11   7       85.83       75.47     18.93 o
  -3  11   7      143.87      154.05     19.28 o
  -2  11   7        1.56        0.12      1.37 o
  -1  11   7        0.40        6.17      8.62 o
   0  11   7       66.92       36.55     15.99 o
   1  11   7        0.90        7.47      9.69 o
   2  11   7       25.94        9.95     14.26 o
 -14   0   8       24.82       25.29     29.74 o
 -13   0   8        6.78       17.81     25.46 o
 -12   0   8       47.24       40.60     26.53 o
 -11   0   8       31.23       12.87     17.63 o
 -10   0   8        0.42        2.66      9.96 o
  -9   0   8       18.73        4.03      8.29 o
  -8   0   8       69.72       62.71     16.23 o
  -7   0   8      255.02      241.06     18.17 o
  -6   0   8       18.72       18.27     13.61 o
  -5   0   8     3835.41     4365.62    138.19 o
  -4   0   8     5173.82     6012.75     96.12 o
  -3   0   8      336.54      320.85     13.57 o
  -2   0   8        1.20        0.22      0.70 o
  -1   0   8       25.40       28.93     10.65 o
   0   0   8      360.85      381.18     13.80 o
   1   0   8       26.94       31.26     11.44 o
   2   0   8      318.54      312.31     20.58 o
   3   0   8       55.82       49.63     17.24 o
   4   0   8       22.63       13.62     17.93 o
   5   0   8      286.64      287.32     20.59 o
   6   0   8       72.53       55.04     18.19 o
   7   0   8       26.00       14.41     16.86 o
   8   0   8       24.82       26.81     17.96 o
   9   0   8       96.25      108.08     21.90 o
  10   0   8      139.92      156.55     22.31 o
  11   0   8        0.13        9.95     15.57 o
 -14   1   8       23.88       22.95     16.70 o
 -13   1   8       11.02        1.81      9.04 o
 -12   1   8       14.50       10.18      9.32 o
 -11   1   8       19.41       15.79     14.17 o
 -10   1   8       39.33       32.10     14.08 o
  -9   1   8       67.40       50.72     14.54 o
  -8   1   8       23.21       17.87     14.94 o
  -7   1   8        0.45        0.61      2.78 o
  -6   1   8       30.73       24.83     10.79 o
  -5   1   8       98.84       70.03     10.60 o
  -4   1   8      274.43      289.48     11.17 o
  -3   1   8       77.90       66.50      8.99 o
  -2   1   8      111.55      101.73      8.76 o
  -1   1   8        2.17        2.20      3.31 o
   0   1   8       95.24       82.82      8.62 o
   1   1   8       28.04       25.00      8.69 o
   2   1   8       61.12       80.57     12.10 o
   3   1   8      207.25      203.03     14.36 o
   4   1   8       20.66       16.10     10.27 o
   5   1   8       62.91       46.71     12.45 o
   6   1   8       17.88        3.87      5.14 o
   7   1   8      153.32      156.96     13.73 o
   8   1   8      138.40      131.87     14.86 o
   9   1   8      187.76      241.71     17.26 o
  10   1   8       26.49       32.15     13.42 o
  11   1   8       37.59       30.57     15.11 o
 -13   2   8        3.03       11.57     12.65 o
 -12   2   8        0.95        4.85      7.14 o
 -11   2   8        0.03        5.39      8.09 o
 -10   2   8       55.26       48.84     15.66 o
  -9   2   8      192.80      186.89     16.86 o
  -8   2   8        9.13       10.96      9.57 o
  -7   2   8      636.31      635.24     33.00 o
  -6   2   8       58.94       50.86     13.42 o
  -5   2   8      332.05      321.42     14.39 o
  -4   2   8       14.40       13.87      8.96 o
  -3   2   8       38.74       38.43      9.18 o
  -2   2   8       17.71       17.30      7.38 o
  -1   2   8      287.04      301.17     11.08 o
   0   2   8      152.71      146.06     11.30 o
   1   2   8       51.85       35.67      9.34 o
   2   2   8        5.33        0.60     14.23 o
   3   2   8        5.49        4.21     10.22 o
   4   2   8      381.36      366.49     23.90 o
   5   2   8       54.95       39.92     12.11 o
   6   2   8        0.98        1.17      2.18 o
   7   2   8      369.22      372.62     19.92 o
   8   2   8      306.03      291.48     20.58 o
   9   2   8       22.67       24.86     15.01 o
  10   2   8        1.56        8.51      8.45 o
  11   2   8       10.18       13.12     16.84 o
 -13   3   8       44.53       42.69     18.94 o
 -12   3   8        2.94        0.43      1.37 o
 -11   3   8        0.54        1.86      2.29 o
 -10   3   8        0.53        4.89      5.90 o
  -9   3   8      137.33      120.55     15.16 o
  -8   3   8        2.86        5.58      9.05 o
  -7   3   8      556.72      561.23     19.47 o
  -6   3   8        7.12        0.38      7.23 o
  -5   3   8        0.41        1.24      5.79 o
  -4   3   8       97.30       92.08     10.67 o
  -3   3   8       41.99       27.64     10.26 o
  -2   3   8       25.06       18.69      9.47 o
  -1   3   8        0.25        1.13      3.52 o
   0   3   8       98.89       87.89     10.59 o
   1   3   8       27.87       14.94      8.96 o
   2   3   8      389.21      415.25     22.02 o
   3   3   8      454.25      427.35     23.50 o
   4   3   8      533.58      579.70     26.44 o
   5   3   8      395.13      435.66     35.17 o
   6   3   8       53.35       35.95     16.10 o
   7   3   8      143.30      128.44     17.71 o
   8   3   8      490.73      490.37     25.63 o
   9   3   8       25.94       12.31     13.73 o
  10   3   8        8.05        9.17      8.17 o
 -13   4   8      165.93      204.99     21.41 o
 -12   4   8      148.80      179.67     17.86 o
 -11   4   8      590.46      620.77     24.03 o
 -10   4   8       49.87       42.31     16.34 o
  -9   4   8      486.51      489.06     32.14 o
  -8   4   8        9.17        3.34      4.71 o
  -7   4   8       37.99       25.37     14.29 o
  -6   4   8       31.72       19.41     12.95 o
  -5   4   8       63.68       49.78     13.31 o
  -4   4   8      271.22      272.13     16.48 o
  -3   4   8        8.09        4.79      4.17 o
  -2   4   8       52.30       38.36     11.90 o
  -1   4   8        0.50        4.47      5.19 o
   0   4   8      606.77      632.51     16.09 o
   1   4   8        1.65        3.70      4.68 o
   2   4   8      373.80      351.37     17.82 o
   3   4   8      147.27      135.30     19.51 o
   4   4   8       13.48        2.56     20.71 o
   5   4   8       16.00       19.02     20.52 o
   6   4   8        0.00        9.92     22.26 o
   7   4   8       36.40       17.93     18.52 o
   8   4   8       41.82       21.74     17.54 o
   9   4   8       11.66       16.83     21.39 o
  10   4   8        6.19       14.25     15.49 o
 -12   5   8       46.43       34.36     23.41 o
 -11   5   8        9.36        2.80     11.92 o
 -10   5   8       26.07       12.55     19.00 o
  -9   5   8      265.75      246.91     23.17 o
  -8   5   8      101.62       85.73     19.52 o
  -7   5   8        4.31        4.01      7.38 o
  -6   5   8       40.54       37.34     14.78 o
  -5   5   8        0.43        6.53     11.40 o
  -4   5   8       57.80       48.54     15.05 o
  -3   5   8     1124.06     1283.54     19.29 o
  -2   5   8       68.14       69.10     11.99 o
  -1   5   8      445.76      393.15     15.08 o
   0   5   8        4.67        7.44      6.19 o
   1   5   8      122.55      110.95     15.89 o
   2   5   8        0.40        1.95      4.65 o
   3   5   8        0.74        7.64     11.89 o
   4   5   8      104.98      117.03     20.20 o
   5   5   8        0.25        1.72      7.47 o
   6   5   8      174.84      171.02     20.46 o
   7   5   8        2.83        2.09      4.63 o
   8   5   8       24.02       19.27     19.43 o
   9   5   8        2.21        0.25      2.56 o
 -11   6   8       45.53       56.49     21.86 o
 -10   6   8        2.37        2.80     10.60 o
  -9   6   8        0.32        0.22      3.02 o
  -8   6   8       12.91       11.58     13.10 o
  -7   6   8       29.09       33.92     16.98 o
  -6   6   8       53.45       52.56     15.06 o
  -5   6   8        1.66        2.45      9.20 o
  -4   6   8      406.62      396.89     27.71 o
  -3   6   8       25.65        7.30      5.50 o
  -2   6   8      892.87     1007.69     18.93 o
  -1   6   8      353.37      299.05     14.88 o
   0   6   8        0.02        5.21      8.39 o
   1   6   8       83.99       60.04     15.12 o
   2   6   8       32.85       36.49     15.93 o
   3   6   8       13.15        7.96     12.17 o
   4   6   8       60.49       66.13     20.12 o
   5   6   8       13.12       19.41     17.47 o
   6   6   8       99.74      105.18     23.68 o
   7   6   8       19.78       23.45     21.37 o
   8   6   8       11.59       16.31     21.05 o
   9   6   8       26.81       39.22     25.58 o
 -10   7   8        3.58       11.83     13.27 o
  -9   7   8      122.21      150.90     32.50 o
  -8   7   8       13.86        4.79     11.80 o
  -7   7   8       20.81       19.84     19.22 o
  -6   7   8       86.31       68.11     16.44 o
  -5   7   8        1.89        2.74      7.30 o
  -4   7   8      137.15      144.96     16.76 o
  -3   7   8       21.65       18.73     15.41 o
  -2   7   8       10.05        2.17      3.97 o
  -1   7   8       32.13       26.27     12.51 o
   0   7   8      350.49      337.46     18.84 o
   1   7   8       14.36       11.76     12.36 o
   2   7   8       14.28       14.12     15.69 o
   3   7   8        4.38        8.61     13.79 o
   4   7   8        0.17        0.96      3.98 o
   5   7   8       11.41       24.56     18.79 o
   6   7   8        3.68        3.76     12.97 o
   7   7   8        8.34       12.61     15.14 o
   8   7   8       94.54      124.92     27.51 o
  -9   8   8       18.93       23.33     19.67 o
  -8   8   8       18.76       22.55     18.69 o
  -7   8   8       54.15       46.17     20.51 o
  -6   8   8       66.50       62.65     17.25 o
  -5   8   8      304.96      334.51     20.68 o
  -4   8   8      163.47      197.49     17.61 o
  -3   8   8      232.49      225.72     18.65 o
  -2   8   8      264.72      299.35     21.13 o
  -1   8   8       20.21        4.27      7.02 o
   0   8   8      137.03      144.22     16.85 o
   1   8   8       25.82       27.05     15.76 o
   2   8   8        0.96        5.06      7.62 o
   3   8   8        0.90        6.16     11.41 o
   4   8   8       51.17       56.97     24.22 o
   5   8   8        3.17        5.31     10.74 o
   6   8   8        0.67        5.75     12.80 o
  -7   9   8      194.21      238.53     28.67 o
  -6   9   8        1.14        1.46      5.50 o
  -5   9   8        3.77        9.47     11.79 o
  -4   9   8      216.59      228.41     19.00 o
  -3   9   8       14.19        0.18      4.99 o
  -2   9   8        3.92        4.91      9.37 o
  -1   9   8       16.39        6.85      6.33 o
   0   9   8      200.07      222.45     20.20 o
   1   9   8        1.03        0.16      5.29 o
   2   9   8        9.50        9.85     12.54 o
   3   9   8       79.21       63.93     23.43 o
   4   9   8       17.31       22.49     23.26 o
   5   9   8        3.90        8.62     22.33 o
  -4  10   8       34.90       26.17     16.46 o
  -3  10   8       23.06       15.39     12.85 o
  -2  10   8       52.76       52.09     18.29 o
  -1  10   8       43.90       35.83     14.47 o
   0  10   8       57.56       51.93     18.91 o
   1  10   8       14.85        6.93     13.50 o
   2  10   8       31.89       35.00     17.71 o
 -12   1   9       16.35       16.98     19.20 o
 -11   1   9       84.45      113.69     20.39 o
 -10   1   9       76.17       52.17     16.36 o
  -9   1   9       91.96       91.28     14.87 o
  -8   1   9       79.04       55.36     15.37 o
  -7   1   9      210.88      211.77     23.43 o
  -6   1   9      661.58      726.73     19.73 o
  -5   1   9       96.83       87.05     12.44 o
  -4   1   9       80.66       76.85     11.01 o
  -3   1   9      105.59       82.69      9.63 o
  -2   1   9       60.16       51.90      8.80 o
  -1   1   9       18.68       19.16      7.77 o
   0   1   9       41.91       38.46      8.18 o
   1   1   9       14.59        7.14      7.34 o
   2   1   9       20.27       13.50     10.02 o
   3   1   9        0.42        2.40      3.35 o
   4   1   9        1.48        1.81      4.86 o
   5   1   9       97.90       97.58     14.15 o
   6   1   9        2.04        0.72      1.67 o
   7   1   9       32.29       37.04     14.79 o
   8   1   9      434.88      547.85     34.73 o
   9   1   9      188.49      180.93     20.51 o
 -12   2   9        0.89        3.68      4.49 o
 -11   2   9      455.19      555.07     29.00 o
 -10   2   9       26.22       27.11     14.30 o
  -9   2   9      122.70      117.47     17.69 o
  -8   2   9       14.82        5.09      5.32 o
  -7   2   9       30.93       32.60     13.72 o
  -6   2   9       84.49       78.30     14.85 o
  -5   2   9      190.74      197.24     14.52 o
  -4   2   9      233.41      225.39     14.41 o
  -3   2   9     1440.59     1689.51     17.56 o
  -2   2   9      384.67      384.96     12.26 o
  -1   2   9       26.24       14.18      9.24 o
   0   2   9        0.49        3.67      3.92 o
   1   2   9       97.68       84.22     14.43 o
   2   2   9      173.17      191.49     13.44 o
   3   2   9      180.25      143.10     16.38 o
   4   2   9       14.06       11.04     22.48 o
   5   2   9        0.52        7.31     11.62 o
   6   2   9        3.27        0.57      2.97 o
   7   2   9        0.53        3.07      8.52 o
   8   2   9       68.18       58.24     19.13 o
   9   2   9       40.05       27.63     19.03 o
 -12   3   9       31.63       18.92     18.82 o
 -11   3   9       28.44       30.29     16.44 o
 -10   3   9        4.37        0.41      2.47 o
  -9   3   9        0.38        4.01      6.39 o
  -8   3   9        2.38       -0.10      0.82 o
  -7   3   9      429.91      482.00     20.98 o
  -6   3   9       52.06       61.29     14.28 o
  -5   3   9        1.90        5.66      9.51 o
  -4   3   9      175.38      193.50     14.45 o
  -3   3   9      155.31      135.68     11.94 o
  -2   3   9      171.27      191.17     13.25 o
  -1   3   9       55.12       37.66     11.34 o
   0   3   9      342.22      378.38     19.02 o
   1   3   9       92.42       69.05     16.48 o
   2   3   9      579.75      590.88     25.65 o
   3   3   9      132.33       98.99     20.45 o
   4   3   9        2.21        8.94     13.40 o
   5   3   9      221.31      177.91     25.29 o
   6   3   9       88.93       93.37     22.83 o
   7   3   9       93.55       86.36     23.95 o
   8   3   9       12.34        7.09      8.45 o
   9   3   9        9.93        3.56      9.86 o
 -11   4   9       61.00       54.86     17.95 o
 -10   4   9       77.18       48.65     18.17 o
  -9   4   9       39.37       42.71     15.85 o
  -8   4   9        0.59        0.32      1.60 o
  -7   4   9       16.32        6.10      9.00 o
  -6   4   9      184.20      203.76     16.72 o
  -5   4   9       25.60       27.51     14.53 o
  -4   4   9      207.80      220.71     16.37 o
  -3   4   9      201.66      187.02     14.17 o
  -2   4   9       25.03       24.19     11.51 o
  -1   4   9      283.37      291.96     15.17 o
   0   4   9       32.90       24.85     13.50 o
   1   4   9      398.41      427.86     20.08 o
   2   4   9      204.11      192.55     23.65 o
   3   4   9       83.51       72.17     20.43 o
   4   4   9      295.28      260.98     24.87 o
   5   4   9      190.35      199.14     26.00 o
   6   4   9        2.66        2.35      5.70 o
   7   4   9      188.98      228.90     24.20 o
   8   4   9       46.43       40.34     23.19 o
 -11   5   9        9.21        6.26     12.39 o
 -10   5   9        1.59        0.07      0.71 o
  -9   5   9        0.02        1.60      6.68 o
  -8   5   9       27.96       16.59     21.37 o
  -7   5   9       48.14       32.37     19.44 o
  -6   5   9       17.26       17.30     14.14 o
  -5   5   9       93.39       68.94     17.25 o
  -4   5   9      217.21      220.72     20.00 o
  -3   5   9      123.21      108.72     16.10 o
  -2   5   9       55.80       44.60     12.41 o
  -1   5   9       46.79       35.78     11.91 o
   0   5   9      117.38      117.46     16.06 o
   1   5   9        0.89        4.05     14.12 o
   2   5   9        0.91        0.31      0.89 o
   3   5   9       78.48       76.02     23.10 o
   4   5   9       35.27       28.66     21.09 o
   5   5   9       13.31       13.87     19.04 o
   6   5   9       25.40       13.59     15.10 o
   7   5   9        0.03        5.08     15.49 o
   8   5   9        0.82        3.24      7.27 o
 -10   6   9       20.11       33.47     20.41 o
  -9   6   9        1.09        5.71      9.89 o
  -8   6   9      187.23      205.53     21.71 o
  -7   6   9      153.81      187.41     30.45 o
  -6   6   9       78.24       72.14     18.50 o
  -5   6   9      130.30      139.02     16.66 o
  -4   6   9        0.32        2.86     10.89 o
  -3   6   9      226.09      253.77     17.93 o
  -2   6   9      180.36      173.06     14.71 o
  -1   6   9      820.00      880.73     29.92 o
   0   6   9        0.07        1.07      4.62 o
   1   6   9       91.46       82.67     18.75 o
   2   6   9       14.00        9.46      7.60 o
   3   6   9        4.78        0.21      4.19 o
   4   6   9        2.76        4.99      9.60 o
   5   6   9       11.08       16.20     15.05 o
   6   6   9       28.96       32.26     23.01 o
   7   6   9       12.16        5.27      9.83 o
  -9   7   9        6.31        4.82      8.13 o
  -8   7   9       27.36       30.14     21.26 o
  -7   7   9      191.81      195.57     29.56 o
  -6   7   9       53.18       42.59     17.36 o
  -5   7   9      472.25      512.69     22.64 o
  -4   7   9        6.52        3.88      5.44 o
  -3   7   9        4.47        6.25      7.58 o
  -2   7   9        6.91        9.67     12.44 o
  -1   7   9       48.51       32.06     19.50 o
   0   7   9        4.57        8.12     13.83 o
   1   7   9       68.46       65.56     19.22 o
   2   7   9        0.02        9.97     11.59 o
   3   7   9        5.67        6.42      9.03 o
   4   7   9      140.11      194.44     23.90 o
   5   7   9       60.11       47.76     25.75 o
   6   7   9       10.49        0.43      5.36 o
  -7   8   9      142.62      141.02     24.13 o
  -6   8   9        0.08       13.45     11.29 o
  -5   8   9      153.45      186.60     19.03 o
  -4   8   9       40.89       41.30     19.22 o
  -3   8   9       76.29       67.04     17.61 o
  -2   8   9       10.04        1.87      3.29 o
  -1   8   9        0.05        1.80      5.01 o
   0   8   9        0.07        0.46      2.74 o
   1   8   9      108.71      117.68     19.94 o
   2   8   9        0.02        1.19      3.99 o
   3   8   9        5.53        5.19      7.92 o
   4   8   9        0.39        0.33      3.83 o
  -4   9   9        2.54        3.98     12.54 o
  -3   9   9       18.67       11.20      9.83 o
  -2   9   9       27.32       29.55     15.47 o
  -1   9   9      267.62      335.62     21.31 o
   0   9   9       37.05       26.47     16.73 o
   1   9   9        4.44        2.36      4.06 o
 -11   0  10        0.14       -1.07     10.86 o
 -10   0  10       78.25       83.16     32.77 o
  -9   0  10       20.10       19.59     19.94 o
  -8   0  10       14.27       20.48     26.00 o
  -7   0  10       71.33       48.08     29.38 o
  -6   0  10        8.31       -0.53      8.55 o
  -5   0  10      440.30      506.98     37.75 o
  -4   0  10     1069.59     1265.06     65.98 o
  -3   0  10      458.78      507.64     18.66 o
  -2   0  10      443.32      479.86     16.88 o
  -1   0  10      124.15      123.25     15.03 o
   0   0  10        3.80        1.42      6.05 o
   1   0  10        2.91        0.45      3.59 o
   2   0  10        1.28        0.08      4.90 o
   3   0  10       29.72       27.90     17.99 o
   4   0  10        6.27        0.30      2.31 o
   5   0  10       85.71      134.30     30.81 o
   6   0  10       54.16       69.12     22.73 o
   7   0  10       13.60       23.01     20.54 o
 -11   1  10        4.17        6.16     12.78 o
 -10   1  10        5.41       11.23     15.79 o
  -9   1  10       19.02       25.06     21.60 o
  -8   1  10       25.46       29.04     18.91 o
  -7   1  10       81.74       84.86     15.82 o
  -6   1  10      161.42      150.32     16.28 o
  -5   1  10        8.86        7.15      6.36 o
  -4   1  10       89.35       75.53     13.85 o
  -3   1  10        1.46        0.54      0.70 o
  -2   1  10        0.03        3.61      4.52 o
  -1   1  10      122.58      143.41     12.15 o
   0   1  10        3.54        6.13      9.49 o
   1   1  10        0.00        3.05      5.31 o
   2   1  10        1.22        0.05      0.69 o
   3   1  10        0.39        5.69     10.55 o
   4   1  10       17.61       18.72     13.48 o
   5   1  10        8.78        9.39     10.10 o
   6   1  10       14.03        4.01      5.86 o
   7   1  10        6.77       14.40     12.74 o
 -11   2  10       73.58       54.11     27.88 o
 -10   2  10       54.73       44.44     18.08 o
  -9   2  10       40.89       35.50     16.15 o
  -8   2  10       23.13       25.29     15.47 o
  -7   2  10       77.13       66.73     18.23 o
  -6   2  10       13.09        2.08      3.47 o
  -5   2  10        0.05        1.40      9.50 o
  -4   2  10        5.81        5.75      6.64 o
  -3   2  10       66.51       52.96     10.91 o
  -2   2  10       59.24       56.91     10.86 o
  -1   2  10       72.90       67.96     14.34 o
   0   2  10       12.72       25.93     12.28 o
   1   2  10        0.00        5.58      9.00 o
   2   2  10       32.70       53.10     20.84 o
   3   2  10       42.97       25.52     16.55 o
   4   2  10       10.46        6.91      9.79 o
   5   2  10        3.31        4.75     13.46 o
   6   2  10        6.95        8.83     13.48 o
   7   2  10      149.71      173.82     21.75 o
 -10   3  10        4.76        9.51     14.57 o
  -9   3  10        0.02        5.63      8.04 o
  -8   3  10        0.21        6.98     14.83 o
  -7   3  10      179.93      199.86     20.00 o
  -6   3  10      112.77      125.37     17.65 o
  -5   3  10       51.43       56.84     13.64 o
  -4   3  10       28.85       29.90     13.57 o
  -3   3  10        9.49        6.88      8.07 o
  -2   3  10      116.69      123.37     15.45 o
  -1   3  10      116.94      128.63     16.42 o
   0   3  10       31.58       32.85     16.73 o
   1   3  10        6.83        1.69      7.92 o
   2   3  10      170.35      198.24     25.05 o
   3   3  10       93.87       65.14     24.91 o
   4   3  10       34.82       23.35     17.78 o
   5   3  10        3.23        8.96     12.09 o
   6   3  10      108.44       91.30     25.42 o
   7   3  10        1.66        0.97     10.63 o
 -10   4  10       63.37       53.37     19.78 o
  -9   4  10        0.28        5.40      6.81 o
  -8   4  10       13.26        4.50      8.30 o
  -7   4  10        7.62        3.42      4.99 o
  -6   4  10        0.01        1.69      6.41 o
  -5   4  10      200.61      230.51     19.43 o
  -4   4  10       13.77       13.02     12.74 o
  -3   4  10       14.33        9.35     10.24 o
  -2   4  10       21.82       23.77     12.22 o
  -1   4  10      463.04      496.55     21.79 o
   0   4  10      232.27      224.14     25.93 o
   1   4  10      203.40      194.44     18.47 o
   2   4  10       18.62       26.82     22.78 o
   3   4  10      114.63       88.29     27.25 o
   4   4  10        0.50        2.46      4.51 o
   5   4  10        4.49        8.82     18.14 o
   6   4  10        8.65        3.88      5.98 o
  -9   5  10       74.25       66.44     24.40 o
  -8   5  10        1.64        8.16     11.64 o
  -7   5  10       37.00       34.54     22.66 o
  -6   5  10      157.29      189.73     18.06 o
  -5   5  10        4.40        2.15     12.17 o
  -4   5  10       98.36       78.42     18.15 o
  -3   5  10      248.52      273.32     28.21 o
  -2   5  10      281.62      361.35     20.07 o
  -1   5  10      144.49      146.89     17.59 o
   0   5  10        4.75        4.42      9.09 o
   1   5  10       99.02      106.33     26.28 o
   2   5  10        1.79       12.62     11.40 o
   3   5  10       24.67       30.40     19.63 o
   4   5  10       16.61       12.74     22.04 o
   5   5  10       57.16       66.95     26.31 o
  -7   6  10        0.09       -1.38     15.73 o
  -6   6  10       34.71       22.03     17.83 o
  -5   6  10       53.56        7.18     18.87 o
  -4   6  10       27.78       30.13     14.62 o
  -3   6  10        5.15        0.94      1.90 o
  -2   6  10       82.28       68.05     21.70 o
  -1   6  10       43.90       45.17     17.62 o
   0   6  10        3.29        6.67      8.44 o
   1   6  10       61.55       60.42     19.07 o
   2   6  10       44.35       37.09     22.05 o
   3   6  10       48.00       44.79     23.42 o
   4   6  10       37.29       31.61     24.58 o
  -6   7  10        3.72        5.45      5.61 o
  -5   7  10        7.96        9.17     10.40 o
  -4   7  10       30.27       25.24     15.95 o
  -3   7  10        5.46        1.76      4.04 o
  -2   7  10        3.62        1.91      8.14 o
  -1   7  10       18.74       26.51     14.99 o
   0   7  10       27.94       14.41     10.56 o
   1   7  10        1.33        0.94     13.31 o
   2   7  10       15.82       10.51     13.72 o
  -8   1  11        7.33        2.02      8.13 o
  -7   1  11        0.02        3.52     10.41 o
  -6   1  11       87.00      112.55     20.17 o
  -5   1  11        0.38        4.80     18.45 o
  -4   1  11       23.22       20.83     13.33 o
  -3   1  11       21.07       19.26     10.16 o
  -2   1  11       23.13       13.04     10.61 o
  -1   1  11        2.62        8.60     12.07 o
   0   1  11       21.40       11.34     16.56 o
   1   1  11       92.50       48.05     16.15 o
   2   1  11       18.91       32.65     20.11 o
   3   1  11        0.25        5.62      7.06 o
   4   1  11       47.86       58.32     20.34 o
   5   1  11        4.14        4.70      7.36 o
  -8   2  11        1.78        3.25      9.26 o
  -7   2  11       18.53       13.37     13.14 o
  -6   2  11       14.04        5.42     10.26 o
  -5   2  11        3.71        2.69      4.70 o
  -4   2  11       47.09       44.62     14.67 o
  -3   2  11      343.43      414.01     18.81 o
  -2   2  11      359.48      439.64     35.25 o
  -1   2  11        1.38        0.71      2.13 o
   0   2  11       96.33       66.08     23.90 o
   1   2  11        6.93       10.92     21.18 o
   2   2  11      292.38      260.90     29.02 o
   3   2  11        0.03        0.23      6.73 o
   4   2  11       19.33       30.42     20.62 o
  -8   3  11       50.69       36.40     18.88 o
  -7   3  11      127.94      164.75     19.35 o
  -6   3  11       13.58        6.52      9.96 o
  -5   3  11      161.75      194.89     16.36 o
  -4   3  11       25.62       29.90     16.26 o
  -3   3  11       11.00       17.12     11.48 o
  -2   3  11       31.67       17.78     16.33 o
  -1   3  11      272.01      293.63     20.56 o
   0   3  11       28.71       34.30     21.48 o
   1   3  11        2.60        7.27      9.24 o
   2   3  11      172.35      165.09     24.62 o
   3   3  11       26.23       28.60     21.41 o
   4   3  11        0.29       11.59     25.06 o
  -7   4  11      126.70      124.14     25.94 o
  -6   4  11      276.93      313.09     27.33 o
  -5   4  11        2.58        5.10      5.36 o
  -4   4  11      194.79      216.27     19.90 o
  -3   4  11        6.21        0.47      5.78 o
  -2   4  11      358.98      420.47     28.93 o
  -1   4  11        2.92        6.77     11.71 o
   0   4  11      136.77      163.23     18.98 o
   1   4  11       17.41       10.56     14.13 o
   2   4  11       27.89       27.15     21.59 o
   3   4  11       42.65       43.91     23.66 o
  -5   5  11      118.89      151.52     20.56 o
  -4   5  11      124.86      130.76     18.52 o
  -3   5  11       58.04       42.62     23.18 o
  -2   5  11        0.92        2.76      7.86 o
  -1   5  11      330.05      391.06     24.64 o
   0   5  11        4.51       12.78     10.63 o
   1   5  11        1.95        8.72     18.27 o
  -4   0  12        4.94       22.44     25.46 o
  -3   0  12       67.76       57.16     35.62 o
  -2   0  12       14.41       33.66     30.09 o
  -1   0  12      174.83      256.07     34.90 o
   0   0  12      349.38      480.12     90.37 o
  -4   1  12       70.33       62.16     19.50 o
  -3   1  12        9.56        0.16      2.84 o
  -2   1  12       22.49       16.61     20.68 o
  -1   1  12       71.98      117.66     26.09 o
   0   1  12        0.02        1.45      4.46 o
  -3   2  12        0.01        9.29     13.23 o
  -2   2  12        0.20        5.14     18.16 o
  -1   2  12       25.86       29.94     22.13 o
 
